# Supplementary material for: Immunophenotype and proviral landscape of HTLV-1c infection and pulmonary disease
Source: eBioMedicine. 2026 Jul 23;130:106403. doi: 10.1016/j.ebiom.2026.106403 (PMC13427564; doi:10.1016/j.ebiom.2026.106403)
Supplement: Supplementary_Data_6 [file mmc3.csv]

EnsemblID	gene_name	logFC	PValue	FDR	F	gene_biotype	GroupA_NormCPM	GroupB_NormCPM	GroupA_stdv	GroupB_stdv	log10FDR	alias	mygene_name	summary
ENSG00000181577	LINC03040	2.64855	4.03E-13	2.52E-09	467.998	protein_coding	10.0861	63.6422	0.601453	5.87852	8.59855	C6orf223	long intergenic non-protein coding RNA 3040
ENSG00000168209	DDIT4	2.13658	4.40E-13	2.52E-09	462.666	protein_coding	138.305	608.512	16.6292	64.1338	8.59855	Dig2;REDD-1;REDD1	DNA damage inducible transcript 4	Predicted to enable 14-3-3 protein binding activity. Involved in defense response to virus; negative regulation of TOR signaling; and response to hypoxia. Located in cytosol. [provided by Alliance of Genome Resources, Apr 2022]
ENSG00000064886	CHI3L2	1.77876	5.12E-13	2.52E-09	453.563	protein_coding	488.597	1676.22	24.4468	43.704	8.59855	CHIL2;YKL-39;YKL39	chitinase 3 like 2	The protein encoded by this gene is similar to bacterial chitinases but lacks chitinase activity. The encoded protein is secreted and is involved in cartilage biogenesis. Several transcript variants encoding different isoforms have been found for this gene. [provided by RefSeq, Apr 2012].
ENSG00000134594	RAB33A	1.95361	1.74E-12	6.42E-09	386.109	protein_coding	29.7361	115.68	3.28822	5.32551	8.19262	RabS10	RAB33A, member RAS oncogene family	The protein encoded by this gene belongs to the small GTPase superfamily, Rab family. It is GTP-binding protein and may be involved in vesicle transport. [provided by RefSeq, Jul 2008].
ENSG00000130707	ASS1	2.80305	3.53E-12	1.04E-08	351.542	protein_coding	10.1623	70.1149	0.491872	15.4016	7.98169	ASS;CTLN1	argininosuccinate synthase 1	The protein encoded by this gene catalyzes the penultimate step of the arginine biosynthetic pathway. There are approximately 10 to 14 copies of this gene including the pseudogenes scattered across the human genome, among which the one located on chromosome 9 appears to be the only functional gene for argininosuccinate synthetase. Mutations in the chromosome 9 copy of this gene cause citrullinemi…
ENSG00000169136	ATF5	1.44867	8.71E-12	2.03E-08	311.81	protein_coding	126.834	345.739	3.85996	22.3684	7.69257	ATFX;HMFN0395	activating transcription factor 5	Enables several functions, including DNA-binding transcription activator activity, RNA polymerase II-specific; RNA polymerase II transcription regulatory region sequence-specific DNA binding activity; and tubulin binding activity. Involved in several processes, including fat cell differentiation; regulation of cell cycle process; and regulation of transcription, DNA-templated. Located in centroso…
ENSG00000079459	FDFT1	1.42646	9.62E-12	2.03E-08	307.688	protein_coding	255.214	686.232	11.8578	32.7591	7.69257	DGPT;ERG9;SQS;SQSD;SS	farnesyl-diphosphate farnesyltransferase 1	This gene encodes a membrane-associated enzyme located at a branch point in the mevalonate pathway. The encoded protein is the first specific enzyme in cholesterol biosynthesis, catalyzing the dimerization of two molecules of farnesyl diphosphate in a two-step reaction to form squalene. [provided by RefSeq, Jul 2008].
ENSG00000109906	ZBTB16	-1.90421	1.25E-11	2.22E-08	297.032	protein_coding	80.7792	21.36	6.32119	2.00689	7.65315	PLZF;ZNF145	zinc finger and BTB domain containing 16	This gene is a member of the Krueppel C2H2-type zinc-finger protein family and encodes a zinc finger transcription factor that contains nine Kruppel-type zinc finger domains at the carboxyl terminus. This protein is located in the nucleus, is involved in cell cycle progression, and interacts with a histone deacetylase. Specific instances of aberrant gene rearrangement at this locus have been asso…
ENSG00000186480	INSIG1	1.71681	1.35E-11	2.22E-08	293.954	protein_coding	227.556	748.617	24.6909	94.9848	7.65315	CL6	insulin induced gene 1	This gene encodes an endoplasmic reticulum membrane protein that regulates cholesterol metabolism, lipogenesis, and glucose homeostasis. The encoded protein has six transmembrane helices which contain an effector protein binding site. It binds the sterol-sensing domains of sterol regulatory element-binding protein (SREBP) cleavage-activating protein (SCAP) and 3-hydroxy-3-methylglutaryl-coenzyme …
ENSG00000134109	EDEM1	1.35522	1.84E-11	2.72E-08	282.096	protein_coding	85.3389	218.086	1.02808	8.64704	7.5652	EDEM	ER degradation enhancing alpha-mannosidase like protein 1	Enables mannosyl-oligosaccharide 1,2-alpha-mannosidase activity and misfolded protein binding activity. Involved in mannose trimming involved in glycoprotein ERAD pathway; positive regulation of retrograde protein transport, ER to cytosol; and protein targeting to ER. Located in aggresome and endoplasmic reticulum quality control compartment. [provided by Alliance of Genome Resources, Apr 2022]
ENSG00000134824	FADS2	1.32165	2.32E-11	2.96E-08	273.496	protein_coding	336.786	841.517	13.0388	26.6667	7.52895	D6D;DES6;FADSD6;LLCDL2;SLL0262;TU13	fatty acid desaturase 2	The protein encoded by this gene is a member of the fatty acid desaturase (FADS) gene family. Desaturase enzymes regulate unsaturation of fatty acids through the introduction of double bonds between defined carbons of the fatty acyl chain. FADS family members are considered fusion products composed of an N-terminal cytochrome b5-like domain and a C-terminal multiple membrane-spanning desaturase p…
ENSG00000164849	GPR146	5.22319	2.43E-11	2.96E-08	271.919	protein_coding	0.33846	13.1315	0.17838	0.887765	7.52895	PGR8	G protein-coupled receptor 146	Predicted to enable G protein-coupled receptor activity. Predicted to be involved in G protein-coupled receptor signaling pathway. Located in plasma membrane. [provided by Alliance of Genome Resources, Apr 2022]
ENSG00000147852	VLDLR	2.01527	2.61E-11	2.96E-08	269.319	protein_coding	10.2345	41.5762	0.840272	0.846712	7.52895	CAMRQ1;CARMQ1;CHRMQ1;VLDL-R;VLDLRCH	very low density lipoprotein receptor	The low density lipoprotein receptor (LDLR) gene family consists of cell surface proteins involved in receptor-mediated endocytosis of specific ligands. This gene encodes a lipoprotein receptor that is a member of the LDLR family and plays important roles in VLDL-triglyceride metabolism and the reelin signaling pathway. Mutations in this gene cause VLDLR-associated cerebellar hypoplasia. Alternat…
ENSG00000104765	BNIP3L	1.28124	3.01E-11	3.17E-08	264.133	protein_coding	92.5491	224.904	1.01543	1.36862	7.49827	BNIP3a;NIP3L;NIX	BCL2 interacting protein 3 like	This gene encodes a protein that belongs to the pro-apoptotic subfamily within the Bcl-2 family of proteins. The encoded protein binds to Bcl-2 and possesses the BH3 domain. The protein directly targets mitochondria and causes apoptotic changes, including loss of membrane potential and the release of cytochrome c. [provided by RefSeq, Feb 2015].
ENSG00000112715	VEGFA	2.21371	4.49E-11	4.37E-08	250.336	protein_coding	10.5698	49.6303	0.985155	8.21003	7.35978	L-VEGF;MVCD1;VEGF;VPF	vascular endothelial growth factor A	This gene is a member of the PDGF/VEGF growth factor family. It encodes a heparin-binding protein, which exists as a disulfide-linked homodimer. This growth factor induces proliferation and migration of vascular endothelial cells, and is essential for both physiological and pathological angiogenesis. Disruption of this gene in mice resulted in abnormal embryonic blood vessel formation. This gene …
ENSG00000113739	STC2	2.13211	4.73E-11	4.37E-08	248.535	protein_coding	8.58395	37.397	1.32966	1.5621	7.35978	STC-2;STCRP	stanniocalcin 2	This gene encodes a secreted, homodimeric glycoprotein that is expressed in a wide variety of tissues and may have autocrine or paracrine functions. The encoded protein has 10 of its 15 cysteine residues conserved among stanniocalcin family members and is phosphorylated by casein kinase 2 exclusively on its serine residues. Its C-terminus contains a cluster of histidine residues which may interac…
ENSG00000112972	HMGCS1	1.71908	5.52E-11	4.79E-08	243.43	protein_coding	38.8042	128.451	3.68068	19.2722	7.31931	HMGCS	3-hydroxy-3-methylglutaryl-CoA synthase 1	Enables protein homodimerization activity. Predicted to be involved in acetyl-CoA metabolic process and farnesyl diphosphate biosynthetic process, mevalonate pathway. Predicted to be located in cytoplasm. Predicted to be active in cytosol. [provided by Alliance of Genome Resources, Apr 2022]
ENSG00000160752	FDPS	1.20721	6.40E-11	5.25E-08	238.594	protein_coding	153.514	354.504	5.48248	5.42105	7.27959	FPPS;FPS;POROK9	farnesyl diphosphate synthase	This gene encodes an enzyme that catalyzes the production of geranyl pyrophosphate and farnesyl pyrophosphate from isopentenyl pyrophosphate and dimethylallyl pyrophosphate. The resulting product, farnesyl pyrophosphate, is a key intermediate in cholesterol and sterol biosynthesis, a substrate for protein farnesylation and geranylgeranylation, and a ligand or agonist for certain hormone receptors…
ENSG00000172005	MAL	1.45756	6.76E-11	5.26E-08	236.844	protein_coding	30.0451	82.4512	1.20251	0.698929	7.27941	HLD28;MVP17;VIP17	mal, T cell differentiation protein (MAL blood group)	The protein encoded by this gene is a highly hydrophobic integral membrane protein belonging to the MAL family of proteolipids. The protein has been localized to the endoplasmic reticulum of T-cells and is a candidate linker protein in T-cell signal transduction. In addition, this proteolipid is localized in compact myelin of cells in the nervous system and has been implicated in myelin biogenesi…
ENSG00000159335	PTMS	1.38563	7.65E-11	5.65E-08	232.915	protein_coding	41.0774	107.133	1.58732	5.71152	7.24795	ParaT	parathymosin	Predicted to be involved in DNA replication. Predicted to be located in nucleus. [provided by Alliance of Genome Resources, Apr 2022]
ENSG00000099194	SCD	1.35085	8.46E-11	5.95E-08	229.789	protein_coding	215.628	549.835	26.3649	7.23956	7.22579	FADS5;MSTP008;SCD1;SCDOS;hSCD1	stearoyl-CoA desaturase	This gene encodes an enzyme involved in fatty acid biosynthesis, primarily the synthesis of oleic acid. The protein belongs to the fatty acid desaturase family and is an integral membrane protein located in the endoplasmic reticulum. Transcripts of approximately 3.9 and 5.2 kb, differing only by alternative polyadenlyation signals, have been detected. A gene encoding a similar enzyme is located o…
ENSG00000284543	LINC01226	2.20038	1.19E-10	7.99E-08	219.395	lncRNA	5.49721	25.2051	0.192303	0.888155	7.09766		long intergenic non-protein coding RNA 1226
ENSG00000154102	C16orf74	2.01408	1.36E-10	8.48E-08	215.436	protein_coding	13.5392	55.5959	1.57164	9.64357	7.07156	ASRA;CLMB;MICT1	chromosome 16 open reading frame 74
ENSG00000151892	GFRA1	1.46894	1.38E-10	8.48E-08	215.048	protein_coding	23.8785	65.9913	0.889243	1.39165	7.07156	GDNFR;GDNFR-alpha-1;GDNFRA;GFR-ALPHA-1;GFRalpha-1;RET1L;RETL1;RHDA4;TRNR1	GDNF family receptor alpha 1	This gene encodes a member of the glial cell line-derived neurotrophic factor receptor (GDNFR) family of proteins. The encoded preproprotein is proteolytically processed to generate the mature receptor. Glial cell line-derived neurotrophic factor (GDNF) and neurturin (NTN) are two structurally related, potent neurotrophic factors that play key roles in the control of neuron survival and different…
ENSG00000132382	MYBBP1A	-1.39147	1.70E-10	1.00E-07	209.003	protein_coding	127.629	48.1494	3.55745	6.05214	6.99829	P160;PAP2;Pol5	MYB binding protein 1a	This gene encodes a nucleolar transcriptional regulator that was first identified by its ability to bind specifically to the Myb proto-oncogene protein. The encoded protein is thought to play a role in many cellular processes including response to nucleolar stress, tumor suppression and synthesis of ribosomal DNA. Alternate splicing results in multiple transcript variants. [provided by RefSeq, Se…
ENSG00000146278	PNRC1	1.73854	1.94E-10	1.10E-07	205.31	protein_coding	14.5296	48.9361	1.82249	3.55164	6.95851	B4-2;PNAS-145;PROL2;PRR2	proline rich nuclear receptor coactivator 1	Predicted to be active in nucleus. [provided by Alliance of Genome Resources, Apr 2022]
ENSG00000128322	IGLL1	1.27341	2.33E-10	1.28E-07	200.165	protein_coding	41.8009	101.345	0.639299	5.01174	6.89416	14.1;AGM2;CD179b;IGL1;IGL5;IGLJ14.1;IGLL;IGO;IGVPB;VPREB2	immunoglobulin lambda like polypeptide 1	The preB cell receptor is found on the surface of proB and preB cells, where it is involved in transduction of signals for cellular proliferation, differentiation from the proB cell to the preB cell stage, allelic exclusion at the Ig heavy chain gene locus, and promotion of Ig light chain gene rearrangements. The preB cell receptor is composed of a membrane-bound Ig mu heavy chain in association …
ENSG00000160179	ABCG1	1.60965	2.57E-10	1.31E-07	197.497	protein_coding	19.7776	59.9999	2.74664	3.21178	6.88197	ABC8;WHITE1	ATP binding cassette subfamily G member 1	The protein encoded by this gene is a member of the superfamily of ATP-binding cassette (ABC) transporters. ABC proteins transport various molecules across extra- and intra-cellular membranes. ABC genes are divided into seven distinct subfamilies (ABC1, MDR/TAP, MRP, ALD, OABP, GCN20, White). This protein is a member of the White subfamily. It is involved in macrophage cholesterol and phospholipi…
ENSG00000235823	OLMALINC	2.99475	2.58E-10	1.31E-07	197.49	lncRNA	2.11196	17.26	0.134152	2.87474	6.88197	C10orf75;HI-LNC80;LINC00263;NCRNA00263;OLMALINCAS	oligodendrocyte maturation-associated long intergenic non-coding RNA
ENSG00000148926	ADM	3.1319	2.73E-10	1.34E-07	195.985	protein_coding	2.36922	20.538	1.24866	0.280485	6.87251	AM;PAMP	adrenomedullin	The protein encoded by this gene is a preprohormone which is cleaved to form two biologically active peptides, adrenomedullin and proadrenomedullin N-terminal 20 peptide. Adrenomedullin is a 52 aa peptide with several functions, including vasodilation, regulation of hormone secretion, promotion of angiogenesis, and antimicrobial activity. The antimicrobial activity is antibacterial, as the peptid…
ENSG00000132361	CLUH	-1.18699	3.06E-10	1.46E-07	192.897	protein_coding	196.887	86.2715	13.4476	2.99962	6.83673	CLU1	CLUH binding protein of NUMT mRNA	Enables mRNA binding activity. Involved in intracellular distribution of mitochondria. Located in cytoplasm. [provided by Alliance of Genome Resources, Apr 2022]
ENSG00000111276	CDKN1B	1.19135	3.75E-10	1.73E-07	187.583	protein_coding	45.5089	103.899	0.851285	0.480789	6.76203	CDKN4;KIP1;MEN1B;MEN4;P27KIP1	cyclin dependent kinase inhibitor 1B	This gene encodes a cyclin-dependent kinase inhibitor, which shares a limited similarity with CDK inhibitor CDKN1A/p21. The encoded protein binds to and prevents the activation of cyclin E-CDK2 or cyclin D-CDK4 complexes, and thus controls the cell cycle progression at G1. The degradation of this protein, which is triggered by its CDK dependent phosphorylation and subsequent ubiquitination by SCF…
ENSG00000290865	RRN3P3	1.357	3.99E-10	1.79E-07	185.974	lncRNA	25.2288	64.5477	0.9507	0.870082	6.74812		RRN3 pseudogene 3
ENSG00000227191	TRGC2	-1.28238	4.47E-10	1.92E-07	183.121	TR_C_gene	101.935	41.8261	7.63101	1.10567	6.71703	TCRGC2;TRGC2(2X);TRGC2(3X)	T cell receptor gamma constant 2	Predicted to be involved in adaptive immune response. Predicted to be integral component of membrane. Predicted to be part of T cell receptor complex. Predicted to be active in external side of plasma membrane. [provided by Alliance of Genome Resources, Apr 2022]
ENSG00000172995	ARPP21	1.30255	4.55E-10	1.92E-07	182.67	protein_coding	35.9727	88.3728	0.774185	7.38128	6.71703	ARPP-21;R3HDM3;RCS;TARPP	cAMP regulated phosphoprotein 21	This gene encodes a cAMP-regulated phosphoprotein. The encoded protein is enriched in the caudate nucleus and cerebellar cortex. A similar protein in mouse may be involved in regulating the effects of dopamine in the basal ganglia. Alternate splicing results in multiple transcript variants. [provided by RefSeq, Jun 2012].
ENSG00000070669	ASNS	2.03747	4.97E-10	2.04E-07	180.451	protein_coding	5.42263	22.3655	0.112861	0.378122	6.69061	ASNSD;TS11	asparagine synthetase (glutamine-hydrolyzing)	The protein encoded by this gene is involved in the synthesis of asparagine. This gene complements a mutation in the temperature-sensitive hamster mutant ts11, which blocks progression through the G1 phase of the cell cycle at nonpermissive temperature. Alternatively spliced transcript variants have been described for this gene. [provided by RefSeq, May 2010].
ENSG00000268555	ENSG00000268555	1.88441	5.40E-10	2.15E-07	178.421	lncRNA	8.15155	29.9665	0.933359	2.61612	6.66687
ENSG00000176171	BNIP3	1.52424	5.85E-10	2.26E-07	176.448	protein_coding	61.7245	178.686	3.21479	36.2156	6.64564	HABON;NIP3	BCL2 interacting protein 3	This gene is encodes a mitochondrial protein that contains a BH3 domain and acts as a pro-apoptotic factor. The encoded protein interacts with anti-apoptotic proteins, including the E1B 19 kDa protein and Bcl2. This gene is silenced in tumors by DNA methylation. [provided by RefSeq, Dec 2014].
ENSG00000114268	PFKFB4	2.41882	5.97E-10	2.26E-07	175.95	protein_coding	3.26083	17.7046	0.0698578	1.7526	6.64564		6-phosphofructo-2-kinase/fructose-2,6-biphosphatase 4	The protein encoded by this gene is one of four bifunctional kinase/phosphatases that regulate the concentration of the glycolytic byproduct fructose-2,6-bisphosphate (F2,6BP). The encoded protein is highly expressed in cancer cells and is induced by hypoxia. This protein is essential to the survival of cancer cells under conditions of hypoxia, because it increases the amount of F2,6BP and ATP at…
ENSG00000060558	GNA15	1.13259	6.84E-10	2.53E-07	172.675	protein_coding	82.57	181.55	1.16596	15.6677	6.59768	GNA16;HG1L	G protein subunit alpha 15	Enables G protein-coupled receptor binding activity. Involved in positive regulation of cytosolic calcium ion concentration involved in phospholipase C-activating G protein-coupled signaling pathway. Predicted to be located in plasma membrane. Predicted to be part of heterotrimeric G-protein complex. [provided by Alliance of Genome Resources, Apr 2022]
ENSG00000092621	PHGDH	1.23797	7.41E-10	2.67E-07	170.775	protein_coding	91.4325	214.806	0.787625	30.0936	6.57362	3-PGDH;3PGDH;HEL-S-113;NLS;NLS1;PDG;PGAD;PGD;PGDH;PHGDHD;SERA	phosphoglycerate dehydrogenase	This gene encodes the enzyme which is involved in the early steps of L-serine synthesis in animal cells. L-serine is required for D-serine and other amino acid synthesis. The enzyme requires NAD/NADH as a cofactor and forms homotetramers for activity. Mutations in this gene have been found in a family with congenital microcephaly, psychomotor retardation and other symptoms. Multiple alternatively…
ENSG00000159167	STC1	4.80218	7.96E-10	2.80E-07	169.588	protein_coding	0.391541	11.7215	0.103311	3.44579	6.55298	STC	stanniocalcin 1	This gene encodes a secreted, homodimeric glycoprotein that is expressed in a wide variety of tissues and may have autocrine or paracrine functions. The gene contains a 5' UTR rich in CAG trinucleotide repeats. The encoded protein contains 11 conserved cysteine residues and is phosphorylated by protein kinase C exclusively on its serine residues. The protein may play a role in the regulation of r…
ENSG00000100629	CEP128	1.75959	8.75E-10	2.97E-07	166.902	protein_coding	10.8665	36.7231	1.89829	2.8652	6.52679	C14orf145;C14orf61;LEDP/132	centrosomal protein 128	Involved in protein localization. Located in centriole and spindle pole. Part of centriolar subdistal appendage. [provided by Alliance of Genome Resources, Apr 2022]
ENSG00000244270	RPL32P29	1.91901	8.86E-10	2.97E-07	166.612	processed_pseudogene	7.02094	26.9419	0.730634	2.64828	6.52679	RPL32_8_1362	ribosomal protein L32 pseudogene 29
175583	cloned_P085_T-reg_phenotype_07_H2BC12-201	-1.05491	9.48E-10	3.11E-07	165.062	transgene	338.967	163.558	12.5903	11.0567	6.50728
ENSG00000100413	POLR3H	-1.44194	1.01E-09	3.23E-07	163.693	protein_coding	55.6903	20.1909	0.0860818	2.60968	6.49074	C25;RPC22.9;RPC8	RNA polymerase III subunit H	Enables DNA-directed 5'-3' RNA polymerase activity. Involved in transcription by RNA polymerase III. Located in centrosome and nucleoplasm. Part of RNA polymerase III complex. [provided by Alliance of Genome Resources, Apr 2022]
ENSG00000115758	ODC1	-1.13177	1.06E-09	3.34E-07	162.419	protein_coding	395.134	179.6	15.6077	21.0554	6.47563	BABS;NEDBA;NEDBIA;ODC	ornithine decarboxylase 1	This gene encodes the rate-limiting enzyme of the polyamine biosynthesis pathway which catalyzes ornithine to putrescine. The activity level for the enzyme varies in response to growth-promoting stimuli and exhibits a high turnover rate in comparison to other mammalian proteins. Originally localized to both chromosomes 2 and 7, the gene encoding this enzyme has been determined to be located on 2p…
ENSG00000135069	PSAT1	1.04814	1.16E-09	3.56E-07	160.58	protein_coding	130.597	269.54	2.69958	21.113	6.44916	EPIP;NLS2;PSA;PSAT;PSATD	phosphoserine aminotransferase 1	This gene encodes a member of the class-V pyridoxal-phosphate-dependent aminotransferase family. The encoded protein is a phosphoserine aminotransferase and decreased expression may be associated with schizophrenia. Mutations in this gene are also associated with phosphoserine aminotransferase deficiency. Alternative splicing results in multiple transcript variants. Pseudogenes of this gene have …
ENSG00000134107	BHLHE40	2.14372	1.23E-09	3.70E-07	159.219	protein_coding	4.70165	21.1911	0.407314	2.74403	6.43142	BHLHB2;Clast5;DEC1;HLHB2;SHARP-2;SHARP2;STRA13;Stra14	basic helix-loop-helix family member e40	This gene encodes a basic helix-loop-helix protein expressed in various tissues. The encoded protein can interact with ARNTL or compete for E-box binding sites in the promoter of PER1 and repress CLOCK/ARNTL's transactivation of PER1. This gene is believed to be involved in the control of circadian rhythm and cell differentiation. [provided by RefSeq, Feb 2014].
ENSG00000116649	SRM	-1.04483	1.31E-09	3.86E-07	157.845	protein_coding	313.805	151.61	8.08842	12.4925	6.41322	PAPT;SPDSY;SPS1;SRML1	spermidine synthase	The polyamines putrescine, spermine, and spermidine are ubiquitous polycationic mediators of cell growth and differentiation. Spermidine synthase is one of four enzymes in the polyamine-biosynthetic pathway and carries out the final step of spermidine biosynthesis. This enzyme catalyzes the conversion of putrescine to spermidine using decarboxylated S-adenosylmethionine as the cofactor. [provided…
ENSG00000124193	SRSF6	-1.06019	1.39E-09	4.04E-07	156.445	protein_coding	183.065	87.8022	12.6676	0.828324	6.39402	B52;HEL-S-91;SFRS6;SRP55	serine and arginine rich splicing factor 6	The protein encoded by this gene is involved in mRNA splicing and may play a role in the determination of alternative splicing. The encoded nuclear protein belongs to the splicing factor SR family and has been shown to bind with and modulate another member of the family, SFRS12. Alternative splicing results in multiple transcript variants. In addition, two pseudogenes, one on chromosome 17 and th…
ENSG00000120437	ACAT2	1.1119	1.44E-09	4.07E-07	155.819	protein_coding	66.4793	144.123	2.73241	12.1968	6.38993		acetyl-CoA acetyltransferase 2	The product of this gene is an enzyme involved in lipid metabolism, and it encodes cytosolic acetoacetyl-CoA thiolase. This gene shows complementary overlapping with the 3-prime region of the TCP1 gene in both mouse and human. These genes are encoded on opposite strands of DNA, as well as in opposite transcriptional orientation. Alternatively spliced transcript variants encoding different isoform…
ENSG00000110104	CCDC86	-1.41054	1.50E-09	4.17E-07	154.906	protein_coding	63.7942	23.693	4.96843	2.9093	6.37987	Cgr1	coiled-coil domain containing 86	Enables RNA binding activity. Located in chromosome; nucleolus; and nucleoplasm. [provided by Alliance of Genome Resources, Apr 2022]
ENSG00000117877	POLR1G	-1.24102	1.57E-09	4.30E-07	153.832	protein_coding	64.3274	27.1728	1.34067	0.264194	6.36632	ASE-1;ASE1;CAST;CD3EAP;PAF49;RPA34	RNA polymerase I subunit G	Enables RNA binding activity. Predicted to be involved in transmembrane receptor protein tyrosine kinase signaling pathway. Predicted to act upstream of or within rRNA transcription. Located in cytosol; mitochondrion; and nuclear lumen. [provided by Alliance of Genome Resources, Apr 2022]
ENSG00000100889	PCK2	2.21979	1.60E-09	4.31E-07	153.413	protein_coding	7.09899	32.2742	0.0197135	8.98181	6.36576	PEPCK;PEPCK-M;PEPCK2;mtPCK2	phosphoenolpyruvate carboxykinase 2, mitochondrial	This gene encodes a mitochondrial enzyme that catalyzes the conversion of oxaloacetate to phosphoenolpyruvate in the presence of guanosine triphosphate (GTP). A cytosolic form of this protein is encoded by a different gene and is the key enzyme of gluconeogenesis in the liver. Alternatively spliced transcript variants have been described. [provided by RefSeq, Apr 2014].
ENSG00000138764	CCNG2	1.52694	1.67E-09	4.41E-07	152.512	protein_coding	13.0946	37.758	1.59988	1.22663	6.35528		cyclin G2	The eukaryotic cell cycle is governed by cyclin-dependent protein kinases (CDKs) whose activities are regulated by cyclins and CDK inhibitors. The 8 species of cyclins reported in mammals, cyclins A through H, share a conserved amino acid sequence of about 90 residues called the cyclin box. The amino acid sequence of cyclin G is well conserved among mammals. The nucleotide sequence of cyclin G1 a…
ENSG00000130766	SESN2	1.65765	2.26E-09	5.86E-07	146.237	protein_coding	13.4661	42.1562	2.12536	6.03658	6.23242	HI95;SES2;SEST2	sestrin 2	This gene encodes a member of the sestrin family of PA26-related proteins. The encoded protein may function in the regulation of cell growth and survival. This protein may be involved in cellular response to different stress conditions. [provided by RefSeq, Jul 2008].
ENSG00000087087	SRRT	-0.979645	2.53E-09	6.44E-07	143.944	protein_coding	180.345	91.6282	4.31749	3.52531	6.19103	ARS2;ASR2;serrate	serrate, RNA effector molecule	Enables mRNA cap binding complex binding activity and protein-macromolecule adaptor activity. Involved in primary miRNA processing. Located in nucleoplasm. Part of ribonucleoprotein complex. [provided by Alliance of Genome Resources, Apr 2022]
ENSG00000196449	YRDC	-1.02689	2.74E-09	6.86E-07	142.34	protein_coding	153.974	75.5193	10.4572	1.04793	6.16377	DRIP3;GAMOS10;IRIP;SUA5	yrdC N6-threonylcarbamoyltransferase domain containing	Predicted to enable nucleotidyltransferase activity and tRNA binding activity. Acts upstream of or within negative regulation of transport. Predicted to be located in membrane and mitochondrion. Predicted to be active in cytoplasm. [provided by Alliance of Genome Resources, Apr 2022]
ENSG00000284707	ENSG00000284707	1.69213	2.82E-09	6.93E-07	141.808	lncRNA	7.24836	23.4528	0.258881	0.242976	6.15944
ENSG00000259291	ZNF710-AS1	1.83571	3.41E-09	8.25E-07	138.045	lncRNA	6.76053	24.5779	0.198093	3.59447	6.08357		ZNF710 antisense RNA 1
ENSG00000101255	TRIB3	1.24786	3.62E-09	8.62E-07	136.883	protein_coding	23.6312	55.7724	0.0891328	4.98843	6.0646	C20orf97;NIPK;SINK;SKIP3;TRB3	tribbles pseudokinase 3	The protein encoded by this gene is a putative protein kinase that is induced by the transcription factor NF-kappaB. The encoded protein is a negative regulator of NF-kappaB and can also sensitize cells to TNF- and TRAIL-induced apoptosis. In addition, this protein can negatively regulate the cell survival serine-threonine kinase AKT1. Differential promoter usage and alternate splicing result in …
ENSG00000044574	HSPA5	-1.03717	3.90E-09	9.13E-07	135.464	protein_coding	228.368	111.523	22.0362	6.12882	6.03946	BIP;GRP78;HEL-S-89n	heat shock protein family A (Hsp70) member 5	The protein encoded by this gene is a member of the heat shock protein 70 (HSP70) family. This protein localizes to the lumen of the endoplasmic reticulum (ER) where it operates as a typical HSP70 chaperone involved in the folding and assembly of proteins in the ER and is a master regulator of ER homeostasis. During cellular stress, as during viral infection or tumorogenesis, this protein interac…
ENSG00000160285	LSS	1.13139	3.98E-09	9.18E-07	135.057	protein_coding	44.5222	97.7004	4.71063	5.37217	6.03703	APMR4;CTRCT44;HYPT14;OSC	lanosterol synthase	The protein encoded by this gene catalyzes the conversion of (S)-2,3 oxidosqualene to lanosterol. The encoded protein is a member of the terpene cyclase/mutase family and catalyzes the first step in the biosynthesis of cholesterol, steroid hormones, and vitamin D. Alternative splicing results in multiple transcript variants encoding different isoforms.[provided by RefSeq, Feb 2009].
ENSG00000228709	LINC02575	2.49939	4.12E-09	9.29E-07	134.417	lncRNA	3.69809	21.3388	1.17619	4.79122	6.0321		long intergenic non-protein coding RNA 2575
ENSG00000165732	DDX21	-0.952761	4.20E-09	9.29E-07	134.031	protein_coding	273.61	140.906	0.936049	11.173	6.0321	GUA;GURDB;II/Gu;RH;RH II/Gu;RH-II/GU;RH-II/GuA;gu-alpha	DExD-box helicase 21	DEAD box proteins, characterized by the conserved motif Asp-Glu-Ala-Asp (DEAD), are putative RNA helicases. They are implicated in a number of cellular processes involving alteration of RNA secondary structure such as translation initiation, nuclear and mitochondrial splicing, and ribosome and spliceosome assembly. Based on their distribution patterns, some members of this family are believed to …
ENSG00000181026	AEN	-1.41434	4.22E-09	9.29E-07	133.972	protein_coding	40.8217	15.2394	3.52535	0.683238	6.0321	ISG20L1;pp12744	apoptosis enhancing nuclease	Enables exonuclease activity. Involved in intrinsic apoptotic signaling pathway in response to DNA damage by p53 class mediator and response to ionizing radiation. Located in nuclear membrane; nucleolus; and nucleoplasm. [provided by Alliance of Genome Resources, Apr 2022]
ENSG00000113328	CCNG1	1.1333	4.50E-09	9.77E-07	132.745	protein_coding	42.2386	93.2438	2.5725	9.13665	6.01027	CCNG	cyclin G1	The eukaryotic cell cycle is governed by cyclin-dependent protein kinases (CDKs) whose activities are regulated by cyclins and CDK inhibitors. The protein encoded by this gene is a member of the cyclin family and contains the cyclin box. The encoded protein lacks the protein destabilizing (PEST) sequence that is present in other family members. Transcriptional activation of this gene can be induc…
ENSG00000120057	SFRP5	1.4378	4.98E-09	1.06623E-06	130.837	protein_coding	14.9048	39.9108	1.26052	4.83513	5.97215	SARP3	secreted frizzled related protein 5	Secreted frizzled-related protein 5 (SFRP5) is a member of the SFRP family that contains a cysteine-rich domain homologous to the putative Wnt-binding site of Frizzled proteins. SFRPs act as soluble modulators of Wnt signaling. SFRP5 and SFRP1 may be involved in determining the polarity of photoreceptor cells in the retina. SFRP5 is highly expressed in the retinal pigment epithelium, and moderate…
ENSG00000182307	C8orf33	-1.04016	5.09E-09	1.0737E-06	130.441	protein_coding	123.963	59.9123	6.74302	4.78	5.96912		chromosome 8 open reading frame 33
ENSG00000105327	BBC3	1.60669	5.20E-09	1.08058E-06	130.063	protein_coding	8.32669	25.1354	0.215151	2.27008	5.96634	JFY-1;JFY1;PUMA	BCL2 binding component 3	This gene encodes a member of the BCL-2 family of proteins. This family member belongs to the BH3-only pro-apoptotic subclass. The protein cooperates with direct activator proteins to induce mitochondrial outer membrane permeabilization and apoptosis. It can bind to anti-apoptotic Bcl-2 family members to induce mitochondrial dysfunction and caspase activation. Because of its pro-apoptotic role, t…
ENSG00000165409	TSHR	1.07953	5.32E-09	1.09099E-06	129.628	protein_coding	33.7664	71.3552	1.36044	0.328896	5.96218	CHNG1;LGR3;hTSHR-I	thyroid stimulating hormone receptor	The protein encoded by this gene is a membrane protein and a major controller of thyroid cell metabolism. The encoded protein is a receptor for thyrothropin and thyrostimulin, and its activity is mediated by adenylate cyclase. Defects in this gene are a cause of several types of hyperthyroidism. Three transcript variants encoding different isoforms have been found for this gene. [provided by RefS…
ENSG00000167491	GATAD2A	-0.880643	5.95E-09	1.20342E-06	127.588	protein_coding	272.624	147.944	5.55106	2.79559	5.91958	p66alpha	GATA zinc finger domain containing 2A	Enables protein-macromolecule adaptor activity. Involved in negative regulation of transcription, DNA-templated. Located in nucleoplasm. Part of NuRD complex. [provided by Alliance of Genome Resources, Apr 2022]
ENSG00000214706	IFRD2	-0.947138	6.63E-09	1.32309E-06	125.639	protein_coding	139.808	72.4847	6.7431	0.000479454	5.87841	IFNRP;SKMc15;SM15	interferon related developmental regulator 2	Located in nucleus. [provided by Alliance of Genome Resources, Apr 2022]
ENSG00000162772	ATF3	2.04787	6.82E-09	1.32596E-06	125.138	protein_coding	4.36003	17.7839	1.06135	1.46169	5.87747		activating transcription factor 3	This gene encodes a member of the mammalian activation transcription factor/cAMP responsive element-binding (CREB) protein family of transcription factors. This gene is induced by a variety of signals, including many of those encountered by cancer cells, and is involved in the complex process of cellular stress response. Multiple transcript variants encoding different isoforms have been found for…
ENSG00000134802	SLC43A3	-1.02592	6.83E-09	1.32596E-06	125.125	protein_coding	99.8654	48.7132	0.852639	4.02933	5.87747	EEG1;ENBT1;FOAP-13;PRO1659;SEEEG-1	solute carrier family 43 member 3	Predicted to enable transmembrane transporter activity. Predicted to be involved in transmembrane transport. Predicted to be integral component of membrane. [provided by Alliance of Genome Resources, Apr 2022]
ENSG00000165175	MID1IP1	0.957872	7.53E-09	1.44438E-06	123.381	protein_coding	94.9519	183.97	6.81577	11.7245	5.84032	G12-like;MIG12;S14R;STRAIT11499;THRSPL	MID1 interacting protein 1	Predicted to enable identical protein binding activity and protein C-terminus binding activity. Predicted to be involved in several processes, including negative regulation of microtubule depolymerization; positive regulation of fatty acid biosynthetic process; and protein polymerization. Predicted to be located in cytoplasm and microtubule cytoskeleton. Predicted to be active in cytosol. [provid…
ENSG00000103485	QPRT	1.03013	8.12E-09	1.53765E-06	122.061	protein_coding	38.7747	79.4259	1.61593	2.94496	5.81314	HEL-S-90n;QPRTase	quinolinate phosphoribosyltransferase	This gene encodes a key enzyme in catabolism of quinolinate, an intermediate in the tryptophan-nicotinamide adenine dinucleotide pathway. Quinolinate acts as a most potent endogenous exitotoxin to neurons. Elevation of quinolinate levels in the brain has been linked to the pathogenesis of neurodegenerative disorders such as epilepsy, Alzheimer's disease, and Huntington's disease. Alternative spli…
ENSG00000177192	PUS1	-0.933538	8.40E-09	1.57057E-06	121.472	protein_coding	143.287	74.7218	0.272007	4.7143	5.80394	MLASA1	pseudouridine synthase 1	This gene encodes a pseudouridine synthase that converts uridine to pseudouridine once it has been incorporated into an RNA molecule. The encoded enzyme may play an essential role in tRNA function and in stabilizing the secondary and tertiary structure of many RNAs. A mutation in this gene has been linked to mitochondrial myopathy and sideroblastic anemia. Alternate splicing results in multiple t…
ENSG00000125968	ID1	-0.98016	8.82E-09	1.61574E-06	120.63	protein_coding	137.008	69.5276	11.5545	0.750449	5.79163	ID;bHLHb24	inhibitor of DNA binding 1	The protein encoded by this gene is a helix-loop-helix (HLH) protein that can form heterodimers with members of the basic HLH family of transcription factors. The encoded protein has no DNA binding activity and therefore can inhibit the DNA binding and transcriptional activation ability of basic HLH proteins with which it interacts. This protein may play a role in cell growth, senescence, and dif…
ENSG00000117395	EBNA1BP2	-0.891063	8.87E-09	1.61574E-06	120.55	protein_coding	223.683	120.309	5.55859	6.86125	5.79163	EBP2;NOBP;P40	EBNA1 binding protein 2	Enables RNA binding activity. Predicted to be involved in rRNA processing and ribosomal large subunit biogenesis. Located in chromosome and nucleolus. [provided by Alliance of Genome Resources, Apr 2022]
ENSG00000160072	ATAD3B	-1.58902	9.64E-09	1.73546E-06	119.118	protein_coding	30.5686	9.83402	0.0585052	2.34513	5.76059	AAA-TOB3;TOB3	ATPase family AAA domain containing 3B	The protein encoded by this gene is localized to the mitochondrial inner membrane, where it can bind to a highly-related protein, ATAD3A. ATAD3A appears to interact with matrix nucleoid complexes, and the encoded protein negatively regulates that interaction. This gene is expressed almost exclusively in pluripotent embryonic stem cells and some cancer cells. Two transcript variants encoding diffe…
ENSG00000110172	CHORDC1	-0.991329	1.01E-08	1.78151E-06	118.403	protein_coding	132.876	66.4734	9.27727	4.94147	5.74921	CHP1	cysteine and histidine rich domain containing 1	Enables Hsp90 protein binding activity. Predicted to be involved in centrosome duplication; chaperone-mediated protein folding; and regulation of cellular response to heat. [provided by Alliance of Genome Resources, Apr 2022]
ENSG00000150593	PDCD4	1.29239	1.01E-08	1.78151E-06	118.264	protein_coding	14.4287	35.3269	1.11261	0.237446	5.74921	H731	programmed cell death 4	This gene is a tumor suppressor and encodes a protein that binds to the eukaryotic translation initiation factor 4A1 and inhibits its function by preventing RNA binding. Alternative splicing results in multiple transcript variants. [provided by RefSeq, Dec 2010].
ENSG00000197747	S100A10	0.972754	1.05E-08	1.81836E-06	117.718	protein_coding	93.2418	183.651	6.86305	16.3627	5.74032	42C;ANX2L;ANX2LG;CAL1L;CLP11;Ca[1];GP11;P11;p10	S100 calcium binding protein A10	The protein encoded by this gene is a member of the S100 family of proteins containing 2 EF-hand calcium-binding motifs. S100 proteins are localized in the cytoplasm and/or nucleus of a wide range of cells, and involved in the regulation of a number of cellular processes such as cell cycle progression and differentiation. S100 genes include at least 13 members which are located as a cluster on ch…
ENSG00000145220	LYAR	-0.941627	1.16E-08	1.99874E-06	115.939	protein_coding	146.094	75.6298	1.67122	6.84433	5.69924	ZC2HC2;ZLYAR	Ly1 antibody reactive	Enables several functions, including DNA-binding transcription factor binding activity; identical protein binding activity; and transcription regulator inhibitor activity. Involved in several processes, including erythrocyte development; negative regulation of innate immune response; and regulation of transcription, DNA-templated. Located in nucleolus and nucleoplasm. [provided by Alliance of Gen…
ENSG00000072310	SREBF1	0.916086	1.19E-08	2.01278E-06	115.538	protein_coding	101.526	191.254	8.60606	6.93833	5.6962	HMD;IFAP2;SREBP1;bHLHd1	sterol regulatory element binding transcription factor 1	This gene encodes a basic helix-loop-helix-leucine zipper (bHLH-Zip) transcription factor that binds to the sterol regulatory element-1 (SRE1), which is a motif that is found in the promoter of the low density lipoprotein receptor gene and other genes involved in sterol biosynthesis. The encoded protein is synthesized as a precursor that is initially attached to the nuclear membrane and endoplasm…
ENSG00000105447	GRWD1	-1.10001	1.22E-08	2.01278E-06	115.141	protein_coding	66.6337	30.7812	2.07547	2.92231	5.6962	CDW4;DIAR14;GRWD;RRB1;WDR28	glutamate rich WD repeat containing 1	This gene encodes a glutamate-rich protein that contains five WD-repeat motifs. The encoded protein may play a critical role in ribosome biogenesis and may also play a role in histone methylation through interactions with CUL4-DDB1 ubiquitin E3 ligase. [provided by RefSeq, Feb 2012].
ENSG00000166166	TRMT61A	-1.41467	1.24E-08	2.01278E-06	114.907	protein_coding	33.2337	12.193	0.306882	2.01514	5.6962	C14orf172;GCD14;Gcd14p;TRM61;hTRM61	tRNA methyltransferase 61A	Enables mRNA (adenine-N1-)-methyltransferase activity. Involved in mRNA methylation. Predicted to be located in nucleoplasm. Predicted to be part of tRNA (m1A) methyltransferase complex. Predicted to be active in nucleus. [provided by Alliance of Genome Resources, Apr 2022]
ENSG00000127528	KLF2	-1.1307	1.24E-08	2.01278E-06	114.88	protein_coding	108.122	49.4246	15.9975	0.040665	5.6962	LKLF	KLF transcription factor 2	This gene encodes a protein that belongs to the Kruppel family of transcription factors. The encoded zinc finger protein is expressed early in mammalian development and is found in many different cell types. The protein acts to bind the CACCC box found in the promoter of target genes to activate their transcription. It plays a role in many processes during development and disease including adipog…
ENSG00000129932	DOHH	-0.999489	1.24E-08	2.01278E-06	114.858	protein_coding	100.923	50.147	4.25722	4.36509	5.6962	HLRC1;NEDMVIC;hDOHH	deoxyhypusine hydroxylase	This gene encodes a metalloenzyme that catalyzes the last step in the conversion of lysine to the unique amino acid hypusine in eukaryotic initiation factor 5A. The encoded protein hydroxylates deoxyhypusine to form hypusine in the mature eukaryotic initiation factor 5A protein. Alternative splicing results in multiple transcript variants.[provided by RefSeq, Feb 2009].
ENSG00000165271	NOL6	-1.39763	1.25E-08	2.01278E-06	114.708	protein_coding	31.4284	12.0002	2.39632	0.513517	5.6962	NRAP;UTP22;bA311H10.1	nucleolar protein 6	The nucleolus is a dense subnuclear membraneless organelle that assembles around clusters of rRNA genes and functions in ribosome biogenesis. This gene encodes a nucleolar RNA-associated protein that is highly conserved between species. RNase treatment of permeabilized cells indicates that the nucleolar localization is RNA dependent. Further studies suggest that the protein is associated with rib…
ENSG00000007376	RPUSD1	-1.3262	1.36E-08	2.15739E-06	113.394	protein_coding	40.6449	15.9444	3.13085	1.96225	5.66607	C16orf40;RLUCL	RNA pseudouridine synthase domain containing 1	Predicted to enable pseudouridine synthase activity. Predicted to be involved in enzyme-directed rRNA pseudouridine synthesis. [provided by Alliance of Genome Resources, Apr 2022]
ENSG00000105810	CDK6	-0.863102	1.42E-08	2.20589E-06	112.699	protein_coding	648.792	356.262	26.7917	21.3173	5.65642	MCPH12;PLSTIRE	cyclin dependent kinase 6	The protein encoded by this gene is a member of the CMGC family of serine/threonine protein kinases. This kinase is a catalytic subunit of the protein kinase complex that is important for cell cycle G1 phase progression and G1/S transition. The activity of this kinase first appears in mid-G1 phase, which is controlled by the regulatory subunits including D-type cyclins and members of INK4 family …
ENSG00000130204	TOMM40	-0.885536	1.43E-08	2.20589E-06	112.55	protein_coding	136.355	73.7963	4.89555	0.303361	5.65642	C19orf1;D19S1177E;PER-EC1;PEREC1;TOM40	translocase of outer mitochondrial membrane 40	The protein encoded by this gene is localized in the outer membrane of the mitochondria. It is the channel-forming subunit of the translocase of the mitochondrial outer membrane (TOM) complex that is essential for import of protein precursors into mitochondria. Alternatively spliced transcript variants have been found for this gene. [provided by RefSeq, Aug 2015].
ENSG00000100462	PRMT5	-0.86061	1.43E-08	2.20589E-06	112.516	protein_coding	238.189	130.934	11.953	4.9665	5.65642	HRMT1L5;HSL7;IBP72;JBP1;SKB1;SKB1Hs	protein arginine methyltransferase 5	This gene encodes an enzyme that belongs to the methyltransferase family. The encoded protein catalyzes the transfer of methyl groups to the amino acid arginine, in target proteins that include histones, transcriptional elongation factors and the tumor suppressor p53. This gene plays a role in several cellular processes, including transcriptional regulation, and the assembly of small nuclear ribo…
ENSG00000149212	SESN3	1.21717	1.54E-08	2.32819E-06	111.351	protein_coding	16.2389	37.6217	1.07072	1.12697	5.63298	SEST3	sestrin 3	This gene encodes a member of the sestrin family of stress-induced proteins. The encoded protein reduces the levels of intracellular reactive oxygen species induced by activated Ras downstream of RAC-alpha serine/threonine-protein kinase (Akt) and FoxO transcription factor. The protein is required for normal regulation of blood glucose, insulin resistance and plays a role in lipid storage in obes…
ENSG00000305509	ENSG00000305509	1.14806	1.55E-08	2.32819E-06	111.315	lncRNA	84.6079	188.697	9.76469	30.9404	5.63298
ENSG00000235688	SNTG2-AS1	1.65053	1.57E-08	2.34831E-06	111.016	lncRNA	6.03552	19.1694	0.322586	1.37307	5.62924		SNTG2 antisense RNA 1
ENSG00000109971	HSPA8	-0.83489	1.60E-08	2.36078E-06	110.769	protein_coding	728.972	408.425	27.5046	13.9167	5.62694	HEL-33;HEL-S-72p;HSC54;HSC70;HSC71;HSP71;HSP73;HSPA10;LAP-1;LAP1;NIP71	heat shock protein family A (Hsp70) member 8	This gene encodes a member of the heat shock protein 70 family, which contains both heat-inducible and constitutively expressed members. This protein belongs to the latter group, which are also referred to as heat-shock cognate proteins. It functions as a chaperone, and binds to nascent polypeptides to facilitate correct folding. It also functions as an ATPase in the disassembly of clathrin-coate…
ENSG00000130706	ADRM1	-0.837032	1.67E-08	2.41905E-06	110.032	protein_coding	462.89	258.743	9.58202	15.6657	5.61635	ARM-1;ARM1;GP110;PSMD16	ADRM1 26S proteasome ubiquitin receptor	This gene encodes a member of the adhesion regulating molecule 1 protein family. The encoded protein is a component of the proteasome where it acts as a ubiquitin receptor and recruits the deubiquitinating enzyme, ubiquitin carboxyl-terminal hydrolase L5. Increased levels of the encoded protein are associated with increased cell adhesion, which is likely an indirect effect of this intracellular p…
ENSG00000166197	NOLC1	-0.886892	1.68E-08	2.41905E-06	109.992	protein_coding	190.432	102.536	2.06225	8.79862	5.61635	NOPP130;NOPP140;NS5ATP13;P130;Srp40	nucleolar and coiled-body phosphoprotein 1	Enables protein heterodimerization activity and protein-macromolecule adaptor activity. Involved in neural crest cell development; neural crest formation; and regulation of translation. Located in fibrillar center. [provided by Alliance of Genome Resources, Apr 2022]
ENSG00000182557	SPNS3	1.91024	1.69E-08	2.41905E-06	109.914	protein_coding	4.33008	15.9925	0.118167	2.59441	5.61635	SLC62A3;SLC63A3	SPNS lysolipid transporter 3, sphingosine-1-phosphate (putative)	Predicted to enable transmembrane transporter activity. Predicted to be involved in lipid transport and transmembrane transport. Predicted to be integral component of membrane. [provided by Alliance of Genome Resources, Apr 2022]
ENSG00000197785	ATAD3A	-1.25328	1.72E-08	2.43985E-06	109.623	protein_coding	57.4661	23.6362	4.19934	4.09794	5.61264	HAYOS;PHRINL	ATPase family AAA domain containing 3A	This gene encodes a ubiquitously expressed mitochondrial membrane protein that contributes to mitochondrial dynamics, nucleoid organization, protein translation, cell growth, and cholesterol metabolism. This gene is a member of the ATPase family AAA-domain containing 3 gene family which, in humans, includes two other paralogs. Naturally occurring mutations in this gene are associated with distinc…
ENSG00000172183	ISG20	1.51715	1.78E-08	2.46802E-06	109.112	protein_coding	9.27717	26.9608	1.29328	2.76255	5.60765	CD25;HEM45	interferon stimulated exonuclease gene 20	Enables 3'-5' exonuclease activity and RNA binding activity. Involved in defense response to virus; negative regulation of viral genome replication; and nucleobase-containing compound catabolic process. Located in cytoplasm and nuclear lumen. [provided by Alliance of Genome Resources, Apr 2022]
ENSG00000086061	DNAJA1	-0.81107	1.78E-08	2.46802E-06	109.073	protein_coding	283.62	161.474	0.183763	4.72799	5.60765	DJ-2;DjA1;HDJ2;HSDJ;HSJ-2;HSJ2;HSPF4;NEDD7;hDJ-2	DnaJ heat shock protein family (Hsp40) member A1	This gene encodes a member of the DnaJ family of proteins, which act as heat shock protein 70 cochaperones. Heat shock proteins facilitate protein folding, trafficking, prevention of aggregation, and proteolytic degradation. Members of this family are characterized by a highly conserved N-terminal J domain, a glycine/phenylalanine-rich region, four CxxCxGxG zinc finger repeats, and a C-terminal s…
ENSG00000196517	SLC6A9	2.41441	1.79E-08	2.46802E-06	109.009	protein_coding	1.88965	9.97166	0.120031	1.12976	5.60765	GCENSG;GLYT1	solute carrier family 6 member 9	The amino acid glycine acts as an inhibitory neurotransmitter in the central nervous system. The protein encoded by this gene is one of two transporters that stop glycine signaling by removing it from the synaptic cleft. [provided by RefSeq, Jun 2016].
ENSG00000100027	YPEL1	1.22172	1.82E-08	2.4926E-06	108.691	protein_coding	14.903	34.6771	0.543725	1.38174	5.60335	FKSG3	yippee like 1	This gene is located in the region associated with DiGeorge syndrome on chromosome 22. The encoded protein localizes to the centrosome and nucleolus and may play a role in the regulation of cell division. [provided by RefSeq, Feb 2015].
ENSG00000198625	MDM4	0.881119	1.86E-08	2.52334E-06	108.354	protein_coding	57.215	105.44	0.065267	0.983813	5.59802	BMFS6;HDMX;MDMX;MRP1	MDM4 regulator of p53	This gene encodes a nuclear protein that contains a p53 binding domain at the N-terminus and a RING finger domain at the C-terminus, and shows structural similarity to p53-binding protein MDM2. Both proteins bind the p53 tumor suppressor protein and inhibit its activity, and have been shown to be overexpressed in a variety of human cancers. However, unlike MDM2 which degrades p53, this protein in…
ENSG00000072274	TFRC	-0.909988	1.89E-08	2.5286E-06	108.148	protein_coding	251.568	134.117	23.6668	6.88834	5.59712	CD71;IMD46;T9;TFR;TFR1;TR;TRFR;p90	transferrin receptor	This gene encodes a cell surface receptor necessary for cellular iron uptake by the process of receptor-mediated endocytosis. This receptor is required for erythropoiesis and neurologic development. Multiple alternatively spliced variants have been identified. [provided by RefSeq, Sep 2015].
ENSG00000164134	NAA15	-0.85288	1.90E-08	2.5286E-06	108.037	protein_coding	172.132	95.2715	8.54141	0.0761326	5.59712	Ga19;MRD50;NARG1;NAT1P;NATH;TBDN;TBDN100	N-alpha-acetyltransferase 15, NatA auxiliary subunit	N-alpha-acetylation is among the most common post-translational protein modifications in eukaryotic cells. This process involves the transfer of an acetyl group from acetyl-coenzyme A to the alpha-amino group on a nascent polypeptide and is essential for normal cell function. This gene encodes the auxillary subunit of the N-terminal acetyltransferase A (NatA) complex. [provided by RefSeq, Jan 201…
ENSG00000167173	C15orf39	-1.02263	1.94E-08	2.56359E-06	107.683	protein_coding	62.9717	31.0803	1.17709	0.884874	5.59115		chromosome 15 open reading frame 39	Located in cytosol. [provided by Alliance of Genome Resources, Apr 2022]
ENSG00000123136	DDX39A	-0.820482	2.03E-08	2.62551E-06	107.043	protein_coding	198.108	112.321	2.24139	3.02598	5.58079	BAT1;BAT1L;DDX39;DDXL;URH49	DExD-box helicase 39A	This gene encodes a member of the DEAD box protein family. These proteins are characterized by the conserved motif Asp-Glu-Ala-Asp (DEAD) and are putative RNA helicases. They are implicated in a number of cellular processes involving alteration of RNA secondary structure, such as translation initiation, nuclear and mitochondrial splicing, and ribosome and spliceosome assembly. Based on their dist…
ENSG00000033011	ALG1	-1.07196	2.03E-08	2.62551E-06	107.037	protein_coding	61.3679	28.904	0.592614	2.80559	5.58079	CDG1K;HMAT1;HMT-1;HMT1;MT-1;Mat-1;hMat-1	ALG1 chitobiosyldiphosphodolichol beta-mannosyltransferase	The enzyme encoded by this gene catalyzes the first mannosylation step in the biosynthesis of lipid-linked oligosaccharides. This gene is mutated in congenital disorder of glycosylation type Ik. [provided by RefSeq, Dec 2008].
ENSG00000213347	MXD3	1.10271	2.08E-08	2.64088E-06	106.678	protein_coding	21.6445	46.7098	0.468488	2.32902	5.57825	BHLHC13;MAD3;MYX	MAX dimerization protein 3	This gene encodes a member of the Myc superfamily of basic helix-loop-helix leucine zipper transcriptional regulators. The encoded protein forms a heterodimer with the cofactor MAX which binds specific E-box DNA motifs in the promoters of target genes and regulates their transcription. Disruption of the MAX-MXD3 complex is associated with uncontrolled cell proliferation and tumorigenesis. Transcr…
ENSG00000055044	NOP58	-0.815379	2.08E-08	2.64088E-06	106.615	protein_coding	236.982	134.438	3.64006	5.17582	5.57825	HSPC120;NOP5;NOP5/NOP58	NOP58 ribonucleoprotein	The protein encoded by this gene is a core component of box C/D small nucleolar ribonucleoproteins. Some box C/D small nucleolar RNAs (snoRNAs), such as U3, U8, and U14, are dependent upon the encoded protein for their synthesis. This protein is SUMOylated, which is necessary for high affinity binding to snoRNAs. [provided by RefSeq, Nov 2015].
ENSG00000211772	TRBC2	-0.957162	2.09E-08	2.64088E-06	106.545	TR_C_gene	292.476	149.877	13.8178	20.5461	5.57825	TCRBC2	T cell receptor beta constant 2	Predicted to enable antigen binding activity and immunoglobulin receptor binding activity. Predicted to be involved in several processes, including activation of immune response; defense response to other organism; and phagocytosis. Predicted to be integral component of membrane. Predicted to be part of immunoglobulin complex, circulating. Predicted to be active in external side of plasma membran…
ENSG00000179041	RRS1	-1.066	2.18E-08	2.73065E-06	105.9	protein_coding	61.6628	29.1585	0.475832	2.88344	5.56373		regulator of ribosome synthesis 1	Enables 5S rRNA binding activity. Involved in several processes, including mitotic metaphase plate congression; protein localization to nucleolus; and ribosomal large subunit assembly. Located in condensed nuclear chromosome; nucleolus; and nucleoplasm. [provided by Alliance of Genome Resources, Apr 2022]
ENSG00000053372	MRTO4	-0.989513	2.25E-08	2.79438E-06	105.418	protein_coding	84.555	42.2162	0.655628	4.28844	5.55371	C1orf33;MRT4;dJ657E11.4	MRT4 homolog, ribosome maturation factor	This gene encodes a protein sharing a low level of sequence similarity with ribosomal protein P0. While the precise function of the encoded protein is currently unknown, it appears to be involved in mRNA turnover and ribosome assembly. [provided by RefSeq, Jul 2008].
ENSG00000183346	CABCOCO1	2.092	2.51E-08	3.09381E-06	103.747	protein_coding	6.19253	26.933	2.00138	6.75	5.50951	ARIEL;C10orf107	ciliary associated calcium binding coiled-coil 1	Predicted to enable calcium ion binding activity. Predicted to be located in centrosome; cytoplasm; and sperm flagellum. [provided by Alliance of Genome Resources, Apr 2022]
ENSG00000131370	SH3BP5	-1.33556	2.55E-08	3.11044E-06	103.541	protein_coding	28.6795	11.3023	1.62965	0.473506	5.50718	SAB;SH3BP-5	SH3 domain binding protein 5	Enables guanyl-nucleotide exchange factor activity and protein kinase inhibitor activity. Acts upstream of or within intracellular signal transduction. Located in cytoplasmic vesicle membrane and nuclear body. [provided by Alliance of Genome Resources, Apr 2022]
ENSG00000242485	MRPL20	-0.831186	2.65E-08	3.17758E-06	102.976	protein_coding	338.548	189.819	7.43985	14.9203	5.4979	L20mt;MRP-L20;bL20m	mitochondrial ribosomal protein L20	Mammalian mitochondrial ribosomal proteins are encoded by nuclear genes and help in protein synthesis within the mitochondrion. Mitochondrial ribosomes (mitoribosomes) consist of a small 28S subunit and a large 39S subunit. They have an estimated 75% protein to rRNA composition compared to prokaryotic ribosomes, where this ratio is reversed. Another difference between mammalian mitoribosomes and …
ENSG00000116455	WDR77	-0.957277	2.66E-08	3.17758E-06	102.897	protein_coding	76.63	39.5716	2.74966	1.4257	5.4979	HKMT1069;MEP-50;MEP50;Nbla10071;p44;p44/Mep50	WD repeat domain 77	The protein encoded by this gene is an androgen receptor coactivator that forms a complex with protein arginine methyltransferase 5, which modifies specific arginines to dimethylarginines in several spliceosomal Sm proteins. The encoded protein may be involved in the early stages of prostate cancer, with most of the protein being nuclear-localized in benign cells but cytoplasmic in cancer cells. …
ENSG00000090861	AARS1	0.952409	2.69E-08	3.17758E-06	102.733	protein_coding	51.9491	100.029	0.700642	10.33	5.4979	AARS;CMT2N;DEE29;EIEE29;HDLS2;TTD8	alanyl-tRNA synthetase 1	The human alanyl-tRNA synthetase (AARS) belongs to a family of tRNA synthases, of the class II enzymes. Class II tRNA synthases evolved early in evolution and are highly conserved. This is reflected by the fact that 498 of the 968-residue polypeptide human AARS shares 41% identity witht the E.coli protein. tRNA synthases are the enzymes that interpret the RNA code and attach specific aminoacids t…
ENSG00000154359	LONRF1	1.1675	2.69E-08	3.17758E-06	102.732	protein_coding	17.916	40.1064	1.76555	0.881754	5.4979	RNF191	LON peptidase N-terminal domain and ring finger 1	Predicted to enable metal ion binding activity. Predicted to be located in cytosol. [provided by Alliance of Genome Resources, Apr 2022]
ENSG00000102245	CD40LG	-0.791738	2.74E-08	3.21161E-06	102.454	protein_coding	255.132	147.565	0.55719	5.07237	5.49328	CD154;CD40L;HIGM1;IGM;IMD3;T-BAM;TNFSF5;TRAP;gp39;hCD40L	CD40 ligand	The protein encoded by this gene is expressed on the surface of T cells. It regulates B cell function by engaging CD40 on the B cell surface. A defect in this gene results in an inability to undergo immunoglobulin class switch and is associated with hyper-IgM syndrome. [provided by RefSeq, Jul 2008].
ENSG00000198795	ZNF521	0.994344	2.77E-08	3.22421E-06	102.278	protein_coding	30.9675	61.4784	0.555134	3.04668	5.49158	EHZF;Evi3	zinc finger protein 521	Enables protein domain specific binding activity. Predicted to be involved in regulation of transcription by RNA polymerase II. Predicted to act upstream of or within neuron fate commitment. Located in nucleus. [provided by Alliance of Genome Resources, Apr 2022]
ENSG00000129757	CDKN1C	1.93304	2.80E-08	3.23176E-06	102.129	protein_coding	4.8559	18.2002	0.789718	4.02441	5.49056	BWCR;BWS;KIP2;WBS;p57;p57Kip2	cyclin dependent kinase inhibitor 1C	This gene is imprinted, with preferential expression of the maternal allele. The encoded protein is a tight-binding, strong inhibitor of several G1 cyclin/Cdk complexes and a negative regulator of cell proliferation. Mutations in this gene are implicated in sporadic cancers and Beckwith-Wiedemann syndorome, suggesting that this gene is a tumor suppressor candidate. Three transcript variants encod…
ENSG00000245532	NEAT1	0.872741	2.91E-08	3.32372E-06	101.583	lncRNA	168.458	308.637	18.95	0.779132	5.47838	LINC00084;NCRNA00084;TP53LC15;TncRNA;VINC	nuclear paraspeckle assembly transcript 1	This gene produces a long non-coding RNA (lncRNA) transcribed from the multiple endocrine neoplasia locus. This lncRNA is retained in the nucleus where it forms the core structural component of the paraspeckle sub-organelles. It may act as a transcriptional regulator for numerous genes, including some genes involved in cancer progression. [provided by RefSeq, Mar 2015].
ENSG00000211459	MT-RNR1	-1.05236	2.93E-08	3.32372E-06	101.481	Mt_rRNA	9733.71	4692.83	1201.88	389.051	5.47838	MTRNR1	s-rRNA	Enables DNA binding activity and DNA-binding transcription factor binding activity. Involved in several processes, including osteoblast proliferation; regulation of carbohydrate utilization; and regulation of phosphate metabolic process. Located in extracellular space; mitochondrion; and nucleus. [provided by Alliance of Genome Resources, Apr 2022]
ENSG00000159674	SPON2	1.22946	3.01E-08	3.39582E-06	101.051	protein_coding	26.5181	62.8905	1.91976	11.0307	5.46906	DIL-1;DIL1;M-SPONDIN;MINDIN	spondin 2	Predicted to enable antigen binding activity; lipopolysaccharide binding activity; and metal ion binding activity. Predicted to be involved in cell adhesion. Predicted to act upstream of or within several processes, including defense response to other organism; opsonization; and positive regulation of cytokine production. Located in extracellular exosome. [provided by Alliance of Genome Resources…
ENSG00000082074	FYB1	0.848025	3.11E-08	3.46958E-06	100.592	protein_coding	171.718	308.507	10.3585	24.4242	5.45972	ADAP;FYB;PRO0823;SLAP-130;SLAP130;THC3	FYN binding protein 1	The protein encoded by this gene is an adapter for the FYN protein and LCP2 signaling cascades in T-cells. The encoded protein is involved in platelet activation and controls the expression of interleukin-2. Three transcript variants encoding different isoforms have been found for this gene. [provided by RefSeq, Jul 2011].
ENSG00000149809	TM7SF2	1.13891	3.13E-08	3.46958E-06	100.513	protein_coding	17.5601	38.7704	1.03698	1.43069	5.45972	ANG1;C14SR;DHCR14A;NET47	transmembrane 7 superfamily member 2	Enables delta14-sterol reductase activity. Involved in cholesterol biosynthetic process. Located in endoplasmic reticulum. Part of receptor complex. [provided by Alliance of Genome Resources, Apr 2022]
ENSG00000106263	EIF3B	-0.874684	3.15E-08	3.47101E-06	100.397	protein_coding	354.787	192.804	14.8489	21.1159	5.45954	EIF3-ETA;EIF3-P110;EIF3-P116;EIF3S9;PRT1	eukaryotic translation initiation factor 3 subunit B	Enables RNA binding activity. Contributes to translation initiation factor activity. Involved in several processes, including IRES-dependent viral translational initiation; translational initiation; and viral translational termination-reinitiation. Located in extracellular exosome. Part of eukaryotic translation initiation factor 3 complex. [provided by Alliance of Genome Resources, Apr 2022]
ENSG00000168297	PXK	0.928739	3.21E-08	3.51453E-06	100.106	protein_coding	41.4692	78.6795	1.14376	4.1071	5.45413	MONAKA;SLOB	PX domain containing serine/threonine kinase like	This gene encodes a phox (PX) domain-containing protein which may be involved in synaptic transmission and the ligand-induced internalization and degradation of epidermal growth factors. Variations in this gene may be associated with susceptibility to systemic lupus erythematosus (SLE). Alternative splicing results in multiple transcript variants. [provided by RefSeq, Jan 2014].
ENSG00000149485	FADS1	0.817958	3.31E-08	3.59196E-06	99.6805	protein_coding	105.24	185.363	6.80255	2.83809	5.44467	D5D;FADS6;FADSD5;LLCDL1;TU12	fatty acid desaturase 1	The protein encoded by this gene is a member of the fatty acid desaturase (FADS) gene family. Desaturase enzymes regulate unsaturation of fatty acids through the introduction of double bonds between defined carbons of the fatty acyl chain. FADS family members are considered fusion products composed of an N-terminal cytochrome b5-like domain and a C-terminal multiple membrane-spanning desaturase p…
ENSG00000125652	ALKBH7	0.898402	3.39E-08	3.65725E-06	99.3123	protein_coding	58.6429	109.629	4.74655	4.29559	5.43684	ABH7;SPATA11;UNQ6002	alkB homolog 7	Predicted to enable dioxygenase activity and metal ion binding activity. Involved in cellular response to DNA damage stimulus and regulation of mitochondrial membrane permeability involved in programmed necrotic cell death. Located in mitochondrial matrix. [provided by Alliance of Genome Resources, Apr 2022]
ENSG00000114796	KLHL24	1.61205	3.56E-08	3.78977E-06	98.6264	protein_coding	8.80758	27.4972	2.10751	3.69611	5.42139	CMH29;DRE1;EBS6;EBSSH;KRIP6	kelch like family member 24	The protein encoded by this gene is a ubiquitin ligase substrate receptor and is regulated by autoubiquitination. Variations in the translation initiation codon of this gene have been found, which result in an N-terminally truncated but more stable protein due to loss of the autoubiquitination function. The more stable mutant protein causes an increased ubiquitin and degradation of keratin 14, wh…
ENSG00000124785	NRN1	1.30912	3.57E-08	3.78977E-06	98.5883	protein_coding	23.1798	58.4084	1.90055	11.8703	5.42139	NRN;dJ380B8.2	neuritin 1	This gene encodes a member of the neuritin family, and is expressed in postmitotic-differentiating neurons of the developmental nervous system and neuronal structures associated with plasticity in the adult. The expression of this gene can be induced by neural activity and neurotrophins. The encoded protein contains a consensus cleavage signal found in glycosylphoshatidylinositol (GPI)-anchored p…
ENSG00000167508	MVD	1.05801	3.65E-08	3.84561E-06	98.2744	protein_coding	29.4097	61.6754	1.27981	6.68605	5.41503	FP17780;MDDase;MPD;POROK7	mevalonate diphosphate decarboxylase	The enzyme mevalonate pyrophosphate decarboxylase catalyzes the conversion of mevalonate pyrophosphate into isopentenyl pyrophosphate in one of the early steps in cholesterol biosynthesis. It decarboxylates and dehydrates its substrate while hydrolyzing ATP. [provided by RefSeq, Jul 2008].
ENSG00000109133	TMEM33	-0.973937	3.82E-08	3.9703E-06	97.6264	protein_coding	108.62	54.7033	1.17981	7.98856	5.40118	1600019D15Rik;Pom33;SHINC-3;SHINC3	transmembrane protein 33	Involved in positive regulation of endoplasmic reticulum unfolded protein response; regulation of endoplasmic reticulum tubular network organization; and response to endoplasmic reticulum stress. Located in endoplasmic reticulum membrane; melanosome; and nuclear envelope. Is integral component of endoplasmic reticulum membrane. [provided by Alliance of Genome Resources, Apr 2022]
ENSG00000164104	HMGB2	0.856565	3.82E-08	3.9703E-06	97.6137	protein_coding	348.628	631.105	34.9989	30.8463	5.40118	HMG2	high mobility group box 2	This gene encodes a member of the non-histone chromosomal high mobility group protein family. The proteins of this family are chromatin-associated and ubiquitously distributed in the nucleus of higher eukaryotic cells. In vitro studies have demonstrated that this protein is able to efficiently bend DNA and form DNA circles. These studies suggest a role in facilitating cooperative interactions bet…
ENSG00000102879	CORO1A	0.83856	3.85E-08	3.97463E-06	97.4979	protein_coding	223.328	398.702	11.4796	35.7932	5.4007	CLABP;CLIPINA;HCORO1;IMD8;TACO;p57	coronin 1A	This gene encodes a member of the WD repeat protein family. WD repeats are minimally conserved regions of approximately 40 amino acids typically bracketed by gly-his and trp-asp (GH-WD), which may facilitate formation of heterotrimeric or multiprotein complexes. Members of this family are involved in a variety of cellular processes, including cell cycle progression, signal transduction, apoptosis…
ENSG00000120800	UTP20	-1.09564	4.03E-08	4.09333E-06	96.8643	protein_coding	50.4628	23.2959	1.40128	2.77065	5.38792	1A6/DRIM;DRIM	UTP20 small subunit processome component	UTP20 is a component of the U3 small nucleolar RNA (snoRNA) (SNORD3A; MIM 180710) protein complex (U3 snoRNP) and is involved in 18S rRNA processing (Wang et al., 2007 [PubMed 17498821]).[supplied by OMIM, Jun 2009].
ENSG00000128965	CHAC1	1.96415	4.04E-08	4.09333E-06	96.8017	protein_coding	3.05429	11.7975	0.115568	1.17382	5.38792		ChaC glutathione specific gamma-glutamylcyclotransferase 1	This gene encodes a member of the gamma-glutamylcyclotransferase family of proteins. The encoded protein has been shown to promote neuronal differentiation by deglycination of the Notch receptor, which prevents receptor maturation and inhibits Notch signaling. This protein may also play a role in the unfolded protein response, and in regulation of glutathione levels and oxidative balance in the c…
ENSG00000055483	USP36	-1.00612	4.05E-08	4.09333E-06	96.7838	protein_coding	83.6472	41.1899	5.39172	4.95204	5.38792	DUB1	ubiquitin specific peptidase 36	This gene encodes a member of the peptidase C19 or ubiquitin-specific protease family of cysteine proteases. Members of this family remove ubiquitin molecules from polyubiquitinated proteins. The encoded protein may deubiquitinate and stabilize the transcription factor c-Myc, also known as MYC, an important oncoprotein known to be upregulated in most human cancers. The encoded protease may also r…
ENSG00000164300	SERINC5	0.892003	4.08E-08	4.0969E-06	96.6746	protein_coding	67.2428	125.373	2.04318	12.2047	5.38754	C5orf12;TPO1	serine incorporator 5	Predicted to enable L-serine transmembrane transporter activity. Involved in defense response to virus; detection of virus; and innate immune response. Located in several cellular components, including centrosome; cytosol; and plasma membrane. [provided by Alliance of Genome Resources, Apr 2022]
ENSG00000107815	TWNK	-1.13138	4.21E-08	4.20112E-06	96.2237	protein_coding	51.6075	23.1447	0.768026	3.68482	5.37663	ATXN8;C10orf2;IOSCA;MTDPS7;PEO;PEO1;PEOA3;PRLTS5;SANDO;SCA8;TWINL	twinkle mtDNA helicase	This gene encodes a hexameric DNA helicase which unwinds short stretches of double-stranded DNA in the 5' to 3' direction and, along with mitochondrial single-stranded DNA binding protein and mtDNA polymerase gamma, is thought to play a key role in mtDNA replication. The protein localizes to the mitochondrial matrix and mitochondrial nucleoids. Mutations in this gene cause infantile onset spinoce…
ENSG00000215845	TSTD1	1.07695	4.35E-08	4.30791E-06	95.7752	protein_coding	26.4541	56.2907	0.778307	6.68692	5.36573	KAT;TST	thiosulfate sulfurtransferase like domain containing 1	Predicted to enable thiosulfate-thiol sulfurtransferase activity. Predicted to be involved in sulfide oxidation, using sulfide:quinone oxidoreductase. Located in cytoplasmic ribonucleoprotein granule and cytosol. [provided by Alliance of Genome Resources, Apr 2022]
ENSG00000249087	ZNF436-AS1	2.50586	4.41E-08	4.33261E-06	95.5726	lncRNA	2.32928	13.879	0.0089247	4.48364	5.36325	C1orf213	ZNF436 antisense RNA 1
ENSG00000112667	DNPH1	0.842536	4.43E-08	4.33261E-06	95.5076	protein_coding	67.0482	119.873	1.43506	7.65381	5.36325	C6orf108;RCL;dJ330M21.3	2'-deoxynucleoside 5'-phosphate N-hydrolase 1	This gene was identified on the basis of its stimulation by c-Myc protein. The latter is a transcription factor that participates in the regulation of cell proliferation, differentiation, and apoptosis. The exact function of this gene is not known but studies in rat suggest a role in cellular proliferation and c-Myc-mediated transformation. Two alternative transcripts encoding different proteins …
ENSG00000133639	BTG1	0.953099	4.54E-08	4.39007E-06	95.1786	protein_coding	30.901	59.7299	0.664915	1.84287	5.35753	APRO2	BTG anti-proliferation factor 1	This gene is a member of an anti-proliferative gene family that regulates cell growth and differentiation. Expression of this gene is highest in the G0/G1 phases of the cell cycle and downregulated when cells progressed through G1. The encoded protein interacts with several nuclear receptors, and functions as a coactivator of cell differentiation. This locus has been shown to be involved in a t(8…
ENSG00000128228	SDF2L1	-0.908519	4.55E-08	4.39007E-06	95.139	protein_coding	134.05	70.8436	4.90663	8.53579	5.35753		stromal cell derived factor 2 like 1	Enables misfolded protein binding activity. Involved in chaperone cofactor-dependent protein refolding. Located in endoplasmic reticulum. Part of chaperone complex. [provided by Alliance of Genome Resources, Apr 2022]
ENSG00000185262	UBALD2	0.791324	4.64E-08	4.44634E-06	94.8703	protein_coding	86.6426	150.153	2.45815	4.09212	5.352	FAM100B	UBA like domain containing 2
ENSG00000266074	BAHCC1	1.24443	4.80E-08	4.5716E-06	94.3942	protein_coding	15.4788	37.1901	0.120369	5.49863	5.33993	BAHD2	BAH domain and coiled-coil containing 1	Predicted to enable chromatin binding activity. [provided by Alliance of Genome Resources, Apr 2022]
ENSG00000174744	BRMS1	-0.987032	4.95E-08	4.68902E-06	93.9536	protein_coding	62.1605	31.084	0.522658	2.78649	5.32892		BRMS1 transcriptional repressor and anoikis regulator	This gene reduces the metastatic potential, but not the tumorogenicity, of human breast cancer and melanoma cell lines. The protein encoded by this gene localizes primarily to the nucleus and is a component of the mSin3a family of histone deacetylase complexes (HDAC). The protein contains two coiled-coil motifs and several imperfect leucine zipper motifs. Alternative splicing results in two trans…
ENSG00000203875	SNHG5	0.817078	5.24E-08	4.92838E-06	93.1796	lncRNA	367.583	648.055	33.2654	25.9076	5.3073	C6orf160;LINC00044;NCRNA00044;U50HG	small nucleolar RNA host gene 5	This gene represent a snoRNA host gene and produces a long non-coding RNA. This RNA may regulate gene expression by acting as a sponge for microRNAs. This transcript may also stabilize mRNAs by blocking degradation by staufen double-stranded RNA binding protein 1. [provided by RefSeq, Dec 2017].
ENSG00000113070	HBEGF	-1.38687	5.53E-08	5.15761E-06	92.4362	protein_coding	41.0877	15.1434	1.35485	4.49561	5.28755	DTR;DTS;DTSF;HEGFL	heparin binding EGF like growth factor	Enables growth factor activity and heparin binding activity. Involved in several processes, including epidermal growth factor receptor signaling pathway; positive regulation of protein kinase B signaling; and positive regulation of wound healing. Located in cell surface and extracellular space. Implicated in glomerulosclerosis and perinatal necrotizing enterocolitis. [provided by Alliance of Geno…
ENSG00000167114	SLC27A4	-1.45341	5.55E-08	5.15761E-06	92.3864	protein_coding	21.3419	7.67473	1.35564	0.70147	5.28755	ACSVL4;FATP4;IPS	solute carrier family 27 member 4	This gene encodes a member of a family of fatty acid transport proteins, which are involved in translocation of long-chain fatty acids cross the plasma membrane. This protein is expressed at high levels on the apical side of mature enterocytes in the small intestine, and appears to be the principal fatty acid transporter in enterocytes. Clinical studies suggest this gene as a candidate gene for t…
ENSG00000173638	SLC19A1	-1.17826	5.60E-08	5.16411E-06	92.2825	protein_coding	68.885	29.7519	4.25793	6.68376	5.287	CHMD;FOLT;IFC-1;IFC1;IMD114;MEGAF;REFC;RFC;RFC1;RFT-1;hRFC;hSLC19A1	solute carrier family 19 member 1	The membrane protein encoded by this gene is a transporter of folate and is involved in the regulation of intracellular concentrations of folate. Three transcript variants encoding different isoforms have been found for this gene.[provided by RefSeq, Mar 2011].
ENSG00000181350	LRRC75A	1.0412	5.68E-08	5.20558E-06	92.0888	protein_coding	34.0013	70.2719	5.21363	1.86083	5.28353	C17orf76;FAM211A	leucine rich repeat containing 75A	Predicted to be active in cytoplasm. [provided by Alliance of Genome Resources, Apr 2022]
ENSG00000131467	PSME3	-0.913393	5.75E-08	5.24012E-06	91.9149	protein_coding	146.915	77.7714	17.9213	2.8229	5.28066	HEL-S-283;Ki;PA28-gamma;PA28G;PA28gamma;REG-GAMMA	proteasome activator subunit 3	The 26S proteasome is a multicatalytic proteinase complex with a highly ordered structure composed of 2 complexes, a 20S core and a 19S regulator. The 20S core is composed of 4 rings of 28 non-identical subunits; 2 rings are composed of 7 alpha subunits and 2 rings are composed of 7 beta subunits. The 19S regulator is composed of a base, which contains 6 ATPase subunits and 2 non-ATPase subunits,…
ENSG00000157014	TATDN2	-0.86031	5.79E-08	5.24816E-06	91.8108	protein_coding	84.9168	46.8113	1.70723	0.63434	5.27999		TatD DNase domain containing 2	Predicted to enable metal ion binding activity and nuclease activity. Predicted to be involved in nucleic acid phosphodiester bond hydrolysis. Predicted to be located in nucleoplasm. [provided by Alliance of Genome Resources, Apr 2022]
ENSG00000166352	IFTAP	1.402	5.87E-08	5.28027E-06	91.6459	protein_coding	10.6991	27.7867	0.183238	5.17356	5.27734	C11orf74;HEPIS;NWC	intraflagellar transport associated protein	This gene encodes a protein that was identified as a cellular interacting partner of non-structural protein 10 of the severe acute respiratory syndrome coronavirus (SARS-CoV). The encoded protein may function as a negative regulator of transcription. There is a pseudogene for this gene on chromosome 1. Alternative splicing results in multiple transcript variants. [provided by RefSeq, Mar 2013].
ENSG00000108312	UBTF	-0.831531	6.18E-08	5.52301E-06	90.9412	protein_coding	328.25	183.779	14.1046	19.9158	5.25782	CONDBA;NOR-90;UBF;UBF-1;UBF1;UBF2	upstream binding transcription factor	This gene encodes a member of the HMG-box DNA-binding protein family. The encoded protein plays a critical role in ribosomal RNA transcription as a key component of the pre-initiation complex, mediating the recruitment of RNA polymerase I to rDNA promoter regions. The encoded protein may also play important roles in chromatin remodeling and pre-rRNA processing, and its activity is regulated by bo…
ENSG00000281852	LINC00891	1.59151	6.21E-08	5.52301E-06	90.8778	lncRNA	5.02855	15.1697	0.280194	0.0498306	5.25782		long intergenic non-protein coding RNA 891
ENSG00000100029	PES1	-0.864717	6.34E-08	5.60297E-06	90.6026	protein_coding	128.649	70.1627	2.73139	7.57286	5.25158	NOP7;PES	pescadillo ribosomal biogenesis factor 1	This gene encodes a nuclear protein that contains a breast cancer associated gene 1 (BRCA1) C-terminal interaction domain. The encoded protein interacts with BOP1 and WDR12 to form the PeBoW complex, which plays a critical role in cell proliferation via pre-rRNA processing and 60S ribosomal subunit maturation. Expression of this gene may play an important role in breast cancer proliferation and t…
ENSG00000114480	GBE1	1.24004	6.41E-08	5.62981E-06	90.4587	protein_coding	30.1101	71.9798	3.24608	14.9559	5.24951	APBD;GBE;GSD4	1,4-alpha-glucan branching enzyme 1	The protein encoded by this gene is a glycogen branching enzyme that catalyzes the transfer of alpha-1,4-linked glucosyl units from the outer end of a glycogen chain to an alpha-1,6 position on the same or a neighboring glycogen chain. Branching of the chains is essential to increase the solubility of the glycogen molecule and, consequently, in reducing the osmotic pressure within cells. Highest …
ENSG00000089159	PXN	1.17465	6.49E-08	5.67288E-06	90.2779	protein_coding	14.1	31.7957	1.37914	1.25485	5.2462		paxillin	This gene encodes a cytoskeletal protein involved in actin-membrane attachment at sites of cell adhesion to the extracellular matrix (focal adhesion). Alternatively spliced transcript variants encoding different isoforms have been described for this gene. These isoforms exhibit different expression pattern, and have different biochemical, as well as physiological properties (PMID:9054445). [provi…
ENSG00000204387	SNHG32	0.881187	6.69E-08	5.80936E-06	89.8819	lncRNA	162.606	299.486	22.8711	11.314	5.23587	C6orf48;D6S57;G8	small nucleolar RNA host gene 32	Predicted to enable double-stranded RNA binding activity. [provided by Alliance of Genome Resources, Apr 2022]
ENSG00000226950	DANCR	-0.850889	6.97E-08	6.01512E-06	89.3422	lncRNA	135.061	74.404	3.42226	7.78993	5.22076	AGU2;ANCR;KIAA0114;SNHG13;lncRNA-ANCR	differentiation antagonizing non-protein coding RNA	This gene produces a long non-coding RNA that functions as a negative regulator of cell differentiation. This transcript associates with enhancer of zeste homolog 2 to repress expression of the runt related transcription factor 2 gene. Increased expression of this transcript may be associated with cancer. Alternatively spliced transcript variants have been observed. [provided by RefSeq, Dec 2016].
ENSG00000145907	G3BP1	-0.736501	7.03E-08	6.03302E-06	89.2257	protein_coding	325.021	194.862	8.78759	6.21227	5.21946	G3BP;HDH-VIII	G3BP stress granule assembly factor 1	This gene encodes one of the DNA-unwinding enzymes which prefers partially unwound 3'-tailed substrates and can also unwind partial RNA/DNA and RNA/RNA duplexes in an ATP-dependent fashion. This enzyme is a member of the heterogeneous nuclear RNA-binding proteins and is also an element of the Ras signal transduction pathway. It binds specifically to the Ras-GTPase-activating protein by associatin…
ENSG00000136527	TRA2B	-0.759299	7.14E-08	6.0941E-06	89.0161	protein_coding	338.139	200.125	10.2224	12.5233	5.21509	Htra2-beta;PPP1R156;SFRS10;SRFS10;TRA2-BETA;TRAN2B	transformer 2 beta homolog	This gene encodes a nuclear protein which functions as sequence-specific serine/arginine splicing factor which plays a role in mRNA processing, splicing patterns, and gene expression. Alternative splicing results in multiple transcript variants. [provided by RefSeq, Aug 2011].
ENSG00000197061	H4C3	1.11253	7.22E-08	6.09625E-06	94.1451	protein_coding	403.308	873.711	25.6818	186.545	5.21494	H4-16;H4/g;H4C1;H4C11;H4C12;H4C13;H4C14;H4C15;H4C16;H4C2;H4C4;H4C5;H4C6;H4C8;H4C9;H4FG;HIST1H4C;TEBIVANED1;TEVANED1;dJ221C16.1	H4 clustered histone 3	Histones are basic nuclear proteins that are responsible for the nucleosome structure of the chromosomal fiber in eukaryotes. Two molecules of each of the four core histones (H2A, H2B, H3, and H4) form an octamer, around which approximately 146 bp of DNA is wrapped in repeating units, called nucleosomes. The linker histone, H1, interacts with linker DNA between nucleosomes and functions in the co…
ENSG00000213024	NUP62	-0.795305	7.23E-08	6.09625E-06	88.8599	protein_coding	160.748	92.5758	11.0344	0.211855	5.21494	IBSN;SNDI;p62	nucleoporin 62	The nuclear pore complex is a massive structure that extends across the nuclear envelope, forming a gateway that regulates the flow of macromolecules between the nucleus and the cytoplasm. Nucleoporins are the main components of the nuclear pore complex in eukaryotic cells. The protein encoded by this gene is a member of the FG-repeat containing nucleoporins and is localized to the nuclear pore c…
ENSG00000130826	DKC1	-0.834325	7.29E-08	6.11241E-06	88.75	protein_coding	270.171	150.899	17.3967	15.4823	5.21379	CBF5;CHINE1;DKC;DKCX;NAP57;NOLA4;XAP101	dyskerin pseudouridine synthase 1	This gene functions in two distinct complexes. It plays an active role in telomerase stabilization and maintenance, as well as recognition of snoRNAs containing H/ACA sequences which provides stability during biogenesis and assembly into H/ACA small nucleolar RNA ribonucleoproteins (snoRNPs). This gene is highly conserved and widely expressed, and may play additional roles in nucleo-cytoplasmic s…
ENSG00000185896	LAMP1	-0.764111	7.63E-08	6.36551E-06	88.1432	protein_coding	147.604	87.0035	2.4927	1.88731	5.19617	CD107a;LAMPA;LGP120	lysosomal associated membrane protein 1	The protein encoded by this gene is a member of a family of membrane glycoproteins. This glycoprotein provides selectins with carbohydrate ligands. It may also play a role in tumor cell metastasis. [provided by RefSeq, Jul 2008].
ENSG00000011007	ELOA	-0.88512	8.00E-08	6.63289E-06	87.533	protein_coding	95.0903	51.103	5.05965	4.58893	5.1783	ELOA1;SIII;SIII p110;TCEB3;TCEB3A	elongin A	This gene encodes the protein elongin A, which is a subunit of the transcription factor B (SIII) complex. The SIII complex is composed of elongins A/A2, B and C. It activates elongation by RNA polymerase II by suppressing transient pausing of the polymerase at many sites within transcription units. Elongin A functions as the transcriptionally active component of the SIII complex, whereas elongins…
ENSG00000254682	DHCR7-DT	1.22213	8.06E-08	6.64366E-06	87.4339	lncRNA	19.6995	45.232	2.03572	7.98947	5.17759	AP;lnc	DHCR7 divergent transcript
ENSG00000172216	CEBPB	0.786519	8.13E-08	6.64366E-06	87.3166	protein_coding	74.8472	128.792	0.753848	7.2954	5.17759	C/EBP-beta;IL6DBP;NF-IL6;TCF5	CCAAT enhancer binding protein beta	This intronless gene encodes a transcription factor that contains a basic leucine zipper (bZIP) domain. The encoded protein functions as a homodimer but can also form heterodimers with CCAAT/enhancer-binding proteins alpha, delta, and gamma. Activity of this protein is important in the regulation of genes involved in immune and inflammatory responses, among other processes. The use of alternative…
ENSG00000111679	PTPN6	-1.13861	8.15E-08	6.64366E-06	87.295	protein_coding	51.1456	23.4812	6.79159	2.04343	5.17759	HCP;HCPH;HPTP1C;PTP-1C;SH-PTP1;SHP-1;SHP-1L;SHP1	protein tyrosine phosphatase non-receptor type 6	The protein encoded by this gene is a member of the protein tyrosine phosphatase (PTP) family. PTPs are known to be signaling molecules that regulate a variety of cellular processes including cell growth, differentiation, mitotic cycle, and oncogenic transformation. N-terminal part of this PTP contains two tandem Src homolog (SH2) domains, which act as protein phospho-tyrosine binding domains, an…
ENSG00000272870	SAP30-DT	2.1903	8.19E-08	6.64523E-06	87.227	lncRNA	2.42545	11.5015	0.473458	2.34685	5.17749	MIRE	SAP30 divergent transcript
ENSG00000293235	ENSG00000293235	1.62305	8.24E-08	6.64988E-06	87.1412	lncRNA	6.65436	21.0525	0.047956	4.5615	5.17719	BNIP3P	BCL2 interacting protein 3 pseudogene 1
ENSG00000145287	PLAC8	1.45793	8.52E-08	6.80257E-06	86.7133	protein_coding	12.5987	35.4465	0.251189	8.81043	5.16733	C15;DGIC;PNAS-144;onzin	placenta associated 8	Predicted to enable chromatin binding activity. Predicted to be involved in positive regulation of cold-induced thermogenesis and positive regulation of transcription by RNA polymerase II. Predicted to act upstream of or within several processes, including brown fat cell differentiation; defense response to bacterium; and response to cold. Predicted to be located in azurophil granule lumen and ex…
ENSG00000090520	DNAJB11	-0.803368	8.52E-08	6.80257E-06	86.7062	protein_coding	114.407	65.29	1.14879	3.784	5.16733	ABBP-2;ABBP2;DJ9;Dj-9;EDJ;ERdj3;ERj3;ERj3p;PKD6;PRO1080;UNQ537	DnaJ heat shock protein family (Hsp40) member B11	This gene encodes a soluble glycoprotein of the endoplasmic reticulum (ER) lumen that functions as a co-chaperone of binding immunoglobulin protein, a 70 kilodalton heat shock protein chaperone required for the proper folding and assembly of proteins in the ER. The encoded protein contains a highly conserved J domain of about 70 amino acids with a characteristic His-Pro-Asp (HPD) motif and may re…
ENSG00000144043	TEX261	-0.92034	8.76E-08	6.94949E-06	86.3617	protein_coding	64.0842	33.625	0.204365	2.43192	5.15805	TEG-261	testis expressed 261	Predicted to enable COPII receptor activity. Predicted to be involved in endoplasmic reticulum to Golgi vesicle-mediated transport. Predicted to act upstream of or within positive regulation of apoptotic process. Predicted to be located in cytoplasm. Predicted to be integral component of membrane. Predicted to be active in COPII-coated ER to Golgi transport vesicle. Predicted to be integral compo…
ENSG00000084090	STARD7	-0.798012	8.86E-08	6.96286E-06	86.2058	protein_coding	178.375	102.395	14.7425	2.95845	5.15721	ADCME;BAFME2;FAME;FAME2;FCMTE2;GTT1	StAR related lipid transfer domain containing 7	Predicted to enable lipid binding activity. Predicted to act upstream of or within several processes, including establishment of skin barrier; mucociliary clearance; and myeloid dendritic cell activation. Predicted to be located in cytoplasm and extracellular region. Implicated in familial adult myoclonic epilepsy 2. [provided by Alliance of Genome Resources, Apr 2022]
ENSG00000197451	HNRNPAB	-0.750623	8.87E-08	6.96286E-06	86.1994	protein_coding	405.034	240.29	13.8441	15.9374	5.15721	ABBP1;HNRPAB	heterogeneous nuclear ribonucleoprotein A/B	This gene belongs to the subfamily of ubiquitously expressed heterogeneous nuclear ribonucleoproteins (hnRNPs). The hnRNPs are produced by RNA polymerase II and are components of the heterogeneous nuclear RNA (hnRNA) complexes. They are associated with pre-mRNAs in the nucleus and appear to influence pre-mRNA processing and other aspects of mRNA metabolism and transport. While all of the hnRNPs a…
ENSG00000277734	TRAC	-1.52774	9.11E-08	7.09468E-06	126.084	TR_C_gene	194.559	66.2677	13.5661	18.421	5.14907	IMD7;TCRA;TRA;TRCA	T cell receptor alpha constant	T cell receptors recognize foreign antigens which have been processed as small peptides and bound to major histocompatibility complex (MHC) molecules at the surface of antigen presenting cells (APC). Each T cell receptor is a dimer consisting of one alpha and one beta chain or one delta and one gamma chain. In a single cell, the T cell receptor loci are rearranged and expressed in the order delta…
ENSG00000108829	LRRC59	-0.748581	9.13E-08	7.09468E-06	85.8216	protein_coding	198.316	117.806	7.81222	4.44893	5.14907	PRO1855;p34	leucine rich repeat containing 59	Enables RNA binding activity and cadherin binding activity. Predicted to be involved in positive regulation of Ras protein signal transduction and signal transduction. Located in endoplasmic reticulum and mitochondrial nucleoid. [provided by Alliance of Genome Resources, Apr 2022]
ENSG00000310517	CAST	1.09399	9.25E-08	7.09468E-06	85.6557	protein_coding	15.0541	32.0707	0.720918	0.515754	5.14907	BS-17;MIR583HG;PLACK	calpastatin	The protein encoded by this gene is an endogenous calpain (calcium-dependent cysteine protease) inhibitor. It consists of an N-terminal domain L and four repetitive calpain-inhibition domains (domains 1-4), and it is involved in the proteolysis of amyloid precursor protein. The calpain/calpastatin system is involved in numerous membrane fusion events, such as neural vesicle exocytosis and platele…
ENSG00000033050	ABCF2	-0.847247	9.29E-08	7.09468E-06	85.5983	protein_coding	87.2885	48.2815	3.03449	2.71389	5.14907	ABC28;EST133090;HUSSY-18;HUSSY18	ATP binding cassette subfamily F member 2	This gene encodes a member of the ATP-binding cassette (ABC) transporter superfamily. ATP-binding cassette proteins transport various molecules across extra- and intracellular membranes. Alterations in this gene may be involved in cancer progression. Related pseudogenes have been identified on chromosomes 3 and 7. [provided by RefSeq, Mar 2019].
ENSG00000121579	NAA50	-0.757599	9.31E-08	7.09468E-06	85.5749	protein_coding	186.442	110.069	9.41117	3.65992	5.14907	MAK3;NAT13;NAT13P;NAT5;NAT5P;SAN;hNaa50p	N-alpha-acetyltransferase 50, NatE catalytic subunit	Enables H4 histone acetyltransferase activity; peptide alpha-N-acetyltransferase activity; and peptidyl-lysine acetyltransferase activity. Involved in N-terminal protein amino acid acetylation; establishment of mitotic sister chromatid cohesion; and mitotic sister chromatid cohesion, centromeric. Located in cytosol and nucleus. Part of NatA complex. [provided by Alliance of Genome Resources, Apr …
ENSG00000165733	BMS1	-0.805679	9.32E-08	7.09468E-06	85.5575	protein_coding	102.629	58.8937	2.08278	2.48962	5.14907	ACC;BMS1L	BMS1 ribosome biogenesis factor	This gene likely encodes a ribosome assembly protein. A similar protein in yeast functions in 35S-rRNA processing, which includes a series of cleavage steps critical for formation of 40S ribosomes. Related pseudogenes exist on chromosomes 2, 9, 10, 15, 16, and 22.[provided by RefSeq, Mar 2009].
ENSG00000110108	TMEM109	-0.883416	9.45E-08	7.15305E-06	85.3876	protein_coding	162.894	87.5515	0.581199	13.2699	5.14551	SND3;hSND3	transmembrane protein 109	Predicted to enable voltage-gated ion channel activity. Acts upstream of or within cellular response to gamma radiation and negative regulation of cell death. Located in extracellular exosome. [provided by Alliance of Genome Resources, Apr 2022]
ENSG00000136450	SRSF1	-0.722068	9.58E-08	7.21363E-06	85.2152	protein_coding	335.176	203.018	11.4584	6.23269	5.14185	ASF;NEDFBA;SF2;SF2p33;SFRS1;SRp30a	serine and arginine rich splicing factor 1	This gene encodes a member of the arginine/serine-rich splicing factor protein family. The encoded protein can either activate or repress splicing, depending on its phosphorylation state and its interaction partners. Multiple transcript variants have been found for this gene. There is a pseudogene of this gene on chromosome 13. [provided by RefSeq, Jun 2014].
ENSG00000138772	ANXA3	1.92749	9.65E-08	7.22964E-06	85.1273	protein_coding	2.83197	10.6422	0.101447	1.23199	5.14088	ANX3	annexin A3	This gene encodes a member of the annexin family. Members of this calcium-dependent phospholipid-binding protein family play a role in the regulation of cellular growth and in signal transduction pathways. This protein functions in the inhibition of phopholipase A2 and cleavage of inositol 1,2-cyclic phosphate to form inositol 1-phosphate. This protein may also play a role in anti-coagulation. [p…
ENSG00000146122	DAAM2	0.929249	1.03E-07	0.000007646	84.3501	protein_coding	29.9664	56.9755	2.21724	0.485727	5.11657	NPHS24;dJ90A20A.1	dishevelled associated activator of morphogenesis 2	Predicted to enable actin binding activity and small GTPase binding activity. Predicted to be involved in nervous system development and regulation of Wnt signaling pathway. Predicted to act upstream of or within determination of left/right symmetry. Located in extracellular exosome. [provided by Alliance of Genome Resources, Apr 2022]
ENSG00000104549	SQLE	0.743225	1.05E-07	7.70459E-06	84.0772	protein_coding	91.1853	152.884	0.0124855	6.29206	5.11325		squalene epoxidase	Squalene epoxidase catalyzes the first oxygenation step in sterol biosynthesis and is thought to be one of the rate-limiting enzymes in this pathway. [provided by RefSeq, Jul 2008]
ENSG00000132773	TOE1	-1.02686	1.05E-07	7.70459E-06	84.075	protein_coding	38.9657	19.142	0.906302	0.283818	5.11325	PCH7;TOE-1;hCaf1z	target of EGR1, exonuclease	Enables poly(A)-specific ribonuclease activity and snRNA binding activity. Involved in RNA phosphodiester bond hydrolysis, exonucleolytic and snRNA 3'-end processing. Located in Cajal body and cytoplasm. Implicated in pontocerebellar hypoplasia type 7. [provided by Alliance of Genome Resources, Apr 2022]
ENSG00000120694	HSPH1	-0.772534	1.05E-07	7.70459E-06	84.0648	protein_coding	221.032	129.067	15.7657	6.55631	5.11325	HSP105;HSP105A;HSP105B;NY-CO-25	heat shock protein family H (Hsp110) member 1	This gene encodes a member of the heat shock protein 70 family of proteins. The encoded protein functions as a nucleotide exchange factor for the molecular chaperone heat shock cognate 71 kDa protein (Hsc70). In addition, this protein plays a distinct but related role as a holdase that inhibits the aggregation of misfolded proteins, including the cystic fibrosis transmembrane conductance regulato…
ENSG00000155438	NIFK	-0.811051	1.06E-07	7.71037E-06	83.993	protein_coding	90.6796	51.6165	2.55469	0.9441	5.11292	MKI67IP;Nopp34	nucleolar protein interacting with the FHA domain of MKI67	This gene encodes a protein that interacts with the forkhead-associated domain of the Ki-67 antigen. The encoded protein may bind RNA and may play a role in mitosis and cell cycle progression. Multiple pseudogenes exist on chromosomes 5, 10, 12, 15, and 19.[provided by RefSeq, Jan 2009].
ENSG00000309270	ENSG00000309270	0.808512	1.07E-07	7.78807E-06	83.8053	lncRNA	124.271	217.064	10.9207	16.7895	5.10857
ENSG00000150722	PPP1R1C	1.67836	1.11E-07	8.00644E-06	83.4003	protein_coding	4.11775	13.0525	0.418441	0.97465	5.09656	IPP5	protein phosphatase 1 regulatory inhibitor subunit 1C	Protein phosphatase-1 (PP1) is a major serine/threonine phosphatase that regulates a variety of cellular functions. PP1 consists of a catalytic subunit (see PPP1CA; MIM 176875) and regulatory subunits that determine the subcellular localization of PP1 or regulate its function. PPP1R1C belongs to a group of PP1 inhibitory subunits that are themselves regulated by phosphorylation (Wang et al., 2008…
ENSG00000152256	PDK1	1.33225	1.12E-07	8.07806E-06	83.2262	protein_coding	20.4676	52.4735	1.77075	12.9313	5.09269		pyruvate dehydrogenase kinase 1	Pyruvate dehydrogenase (PDH) is a mitochondrial multienzyme complex that catalyzes the oxidative decarboxylation of pyruvate and is one of the major enzymes responsible for the regulation of homeostasis of carbohydrate fuels in mammals. The enzymatic activity is regulated by a phosphorylation/dephosphorylation cycle. Phosphorylation of PDH by a specific pyruvate dehydrogenase kinase (PDK) results…
ENSG00000076604	TRAF4	-0.824754	1.14E-07	8.15564E-06	83.0466	protein_coding	84.8912	47.7812	2.64689	1.58322	5.08854	CART1;MLN62;RNF83	TNF receptor associated factor 4	This gene encodes a member of the TNF receptor associated factor (TRAF) family. TRAF proteins are associated with, and mediate signal transduction from members of the TNF receptor superfamily. The encoded protein has been shown to interact with neurotrophin receptor, p75 (NTR/NTSR1), and negatively regulate NTR induced cell death and NF-kappa B activation. This protein has been found to bind to p…
ENSG00000120705	ETF1	-0.804414	1.17E-07	8.32491E-06	82.7314	protein_coding	93.5332	53.6021	3.48371	0.900988	5.07962	D5S1995;ERF;ERF1;RF1;SUP45L1;TB3-1	eukaryotic translation termination factor 1	This gene encodes a class-1 polypeptide chain release factor. The encoded protein plays an essential role in directing termination of mRNA translation from the termination codons UAA, UAG and UGA. This protein is a component of the SURF complex which promotes degradation of prematurely terminated mRNAs via the mechanism of nonsense-mediated mRNA decay (NMD). Alternate splicing results in multiple…
ENSG00000188807	TMEM201	-0.935153	1.18E-07	8.35972E-06	82.6202	protein_coding	52.4387	27.2741	0.742382	1.34651	5.07781	Ima1;NET5;SAMP1	transmembrane protein 201	Predicted to enable actin filament binding activity and lamin binding activity. Involved in centrosome localization; nuclear envelope organization; and protein localization to nuclear envelope. Located in nuclear envelope. Is integral component of nuclear inner membrane. Colocalizes with cortical endoplasmic reticulum and spindle pole centrosome. [provided by Alliance of Genome Resources, Apr 202…
ENSG00000136271	DDX56	-0.842811	1.20E-07	8.46531E-06	82.4056	protein_coding	84.1537	47.1653	2.1294	3.23585	5.07236	DDX21;DDX26;NOH61	DEAD-box helicase 56	This gene encodes a member of the DEAD box protein family. DEAD box proteins, characterized by the conserved motif Asp-Glu-Ala-Asp (DEAD), are putative RNA helicases. They are implicated in a number of cellular processes involving alteration of RNA secondary structure such as translation initiation, nuclear and mitochondrial splicing, and ribosome and spliceosome assembly. Based on their distribu…
ENSG00000033867	SLC4A7	0.793148	1.21E-07	8.51303E-06	82.2772	protein_coding	57.9053	100.575	1.71714	4.97296	5.06992	NBC2;NBC3;NBCN1;SBC2;SLC4A6	solute carrier family 4 member 7	This locus encodes a sodium bicarbonate cotransporter. The encoded transmembrane protein appears to transport sodium and bicarbonate ions in a 1:1 ratio, and is thus considered an electroneutral cotransporter. The encoded protein likely plays a critical role in regulation of intracellular pH involved in visual and auditory sensory transmission. Alternatively spliced transcript variants encoding d…
ENSG00000291066	ENSG00000291066	1.29563	1.31E-07	9.16225E-06	81.3173	lncRNA	9.26915	22.8297	1.33615	0.255762	5.038		RRN3 pseudogene 1	Predicted to enable RNA polymerase I core binding activity and RNA polymerase I general transcription initiation factor activity. Predicted to be involved in transcription initiation from RNA polymerase I promoter. Predicted to be active in nucleus. [provided by Alliance of Genome Resources, Apr 2022]
ENSG00000035141	FAM136A	-0.856059	1.32E-07	9.2238E-06	81.1773	protein_coding	164.51	90.2333	12.1754	11.1405	5.03509		family with sequence similarity 136 member A	This gene encodes a mitochondrially localized protein that is highly conserved across species. The gene is expressed in a variety of tissues including human lymphoblast cells and rat neurosensorial epithelium of the cristaampullaris. A mutation in this gene has been associated with familial Meniere's disease, a chronic disorder of the inner ear. Several pseudogenes of this gene are found on other…
ENSG00000183762	KREMEN1	1.10428	1.36E-07	9.35448E-06	80.8869	protein_coding	14.7456	31.5859	1.48573	0.676146	5.02898	ECTD13;KREMEN;KRM1	kringle containing transmembrane protein 1	This gene encodes a high-affinity dickkopf homolog 1 (DKK1) transmembrane receptor that functionally cooperates with DKK1 to block wingless (WNT)/beta-catenin signaling. The encoded protein is a component of a membrane complex that modulates canonical WNT signaling through lipoprotein receptor-related protein 6 (LRP6). It contains extracellular kringle, WSC, and CUB domains. Mutations in this gen…
ENSG00000099800	TIMM13	-0.719829	1.36E-07	9.35448E-06	80.8551	protein_coding	276.853	167.712	1.62315	10.7299	5.02898	TIM13;TIM13B;TIMM13A;TIMM13B;ppv1	translocase of inner mitochondrial membrane 13	This gene encodes a member of the evolutionarily conserved TIMM (translocase of inner mitochondrial membrane) family of proteins that function as chaperones in the import of proteins from the cytoplasm into the mitochondrial inner membrane. Proteins of this family play a role in collecting substrate proteins from the translocase of the outer mitochondrial membrane (TOM) complex and delivering the…
ENSG00000148291	SURF2	-0.978719	1.36E-07	9.35448E-06	80.8351	protein_coding	52.8497	26.614	3.78105	2.10499	5.02898	SURF-2	surfeit 2	This gene shares a bidirectional promoter with surfeit 1 (SURF1; GeneID: 6834), which is located on the opposite strand. It encodes a conserved protein that is expressed in a variety of tissues. [provided by RefSeq, Jul 2013].
ENSG00000080608	PUM3	-0.816427	1.38E-07	9.45124E-06	80.6537	protein_coding	99.3707	56.2003	6.2336	2.6325	5.02451	HA-8;HLA-HA8;KIAA0020;PEN;PUF-A;PUF6;XTP5	pumilio RNA binding family member 3	Enables RNA binding activity. Involved in regulation of protein ADP-ribosylation. Located in chromosome; endoplasmic reticulum; and nuclear lumen. [provided by Alliance of Genome Resources, Apr 2022]
ENSG00000167721	TSR1	-0.888219	1.43E-07	9.6719E-06	80.2182	protein_coding	105.126	56.5803	12.796	2.18276	5.01449		TSR1 ribosome maturation factor	Enables RNA binding activity. Predicted to be involved in endonucleolytic cleavage of tricistronic rRNA transcript (SSU-rRNA, 5.8S rRNA, LSU-rRNA) and maturation of SSU-rRNA from tricistronic rRNA transcript (SSU-rRNA, 5.8S rRNA, LSU-rRNA). Predicted to be located in nucleolus. Predicted to be part of preribosome, small subunit precursor. [provided by Alliance of Genome Resources, Apr 2022]
ENSG00000224877	NDUFAF8	-0.770808	1.43E-07	9.6719E-06	80.2128	protein_coding	259.68	151.641	10.8023	15.0746	5.01449	C17orf89;MC1DN34	NADH:ubiquinone oxidoreductase complex assembly factor 8	Involved in mitochondrial respiratory chain complex I assembly. Located in mitochondrion. Implicated in nuclear type mitochondrial complex I deficiency 34. [provided by Alliance of Genome Resources, Apr 2022]
ENSG00000111845	PAK1IP1	-1.01148	1.44E-07	9.6719E-06	80.1694	protein_coding	46.9377	23.0878	3.92277	1.48929	5.01449	MAK11;PIP1;WDR84;bA421M1.5;hPIP1	PAK1 interacting protein 1	Involved in regulation of signal transduction by p53 class mediator and ribosomal large subunit biogenesis. Located in nucleolus. [provided by Alliance of Genome Resources, Apr 2022]
ENSG00000114767	RRP9	-1.05173	1.44E-07	9.6719E-06	80.1526	protein_coding	60.7581	28.7426	3.34951	5.3974	5.01449	RNU3IP2;U3-55K	ribosomal RNA processing 9, U3 small nucleolar RNA binding protein	This gene encodes a member of the WD-repeat protein family. The encoded protein is a component of the nucleolar small nuclear ribonucleoprotein particle (snoRNP) and is essential for 18s rRNA processing during ribosome synthesis. It contains seven WD domains required for nucleolar localization and specific interaction with the U3 small nucleolar RNA (U3 snoRNA). [provided by RefSeq, Oct 2012].
ENSG00000236404	VLDLR-AS1	2.29964	1.46E-07	9.78075E-06	79.9748	lncRNA	1.75353	8.85747	0.673019	0.445945	5.00963	linc-VLDLR;lincRNA-VLDLR	VLDLR antisense RNA 1
ENSG00000112759	SLC29A1	-0.723246	1.48E-07	9.80939E-06	79.8347	protein_coding	243.524	147.119	2.57262	10.0896	5.00836	AUG;ENT1;hENT1	solute carrier family 29 member 1 (Augustine blood group)	This gene is a member of the equilibrative nucleoside transporter family. The gene encodes a transmembrane glycoprotein that localizes to the plasma and mitochondrial membranes and mediates the cellular uptake of nucleosides from the surrounding medium. The protein is categorized as an equilibrative (as opposed to concentrative) transporter that is sensitive to inhibition by nitrobenzylthioinosin…
ENSG00000169710	FASN	0.733145	1.48E-07	9.80939E-06	79.8193	protein_coding	149.9	249.446	8.85493	13.556	5.00836	FAS;OA-519;SDR27X1	fatty acid synthase	The enzyme encoded by this gene is a multifunctional protein. Its main function is to catalyze the synthesis of palmitate from acetyl-CoA and malonyl-CoA, in the presence of NADPH, into long-chain saturated fatty acids. In some cancer cell lines, this protein has been found to be fused with estrogen receptor-alpha (ER-alpha), in which the N-terminus of FAS is fused in-frame with the C-terminus of…
ENSG00000122884	P4HA1	0.998835	1.50E-07	9.89977E-06	79.6434	protein_coding	48.6106	98.0277	2.46023	17.7405	5.00438	P4HA	prolyl 4-hydroxylase subunit alpha 1	This gene encodes a component of prolyl 4-hydroxylase, a key enzyme in collagen synthesis composed of two identical alpha subunits and two beta subunits. The encoded protein is one of several different types of alpha subunits and provides the major part of the catalytic site of the active enzyme. In collagen and related proteins, prolyl 4-hydroxylase catalyzes the formation of 4-hydroxyproline th…
ENSG00000182199	SHMT2	0.768065	1.51E-07	9.89977E-06	79.602	protein_coding	120.341	204.319	1.13354	20.7628	5.00438	GLYA;HEL-S-51e;NEDCASB;SHMT;mSHMT	serine hydroxymethyltransferase 2	This gene encodes the mitochondrial form of a pyridoxal phosphate-dependent enzyme that catalyzes the reversible reaction of serine and tetrahydrofolate to glycine and 5,10-methylene tetrahydrofolate. The encoded product is primarily responsible for glycine synthesis. The activity of the encoded protein has been suggested to be the primary source of intracellular glycine. The gene which encodes t…
ENSG00000131069	ACSS2	2.03838	1.52E-07	9.91679E-06	79.5336	protein_coding	2.55658	10.8241	0.162394	2.17676	5.00363	ACAS2;ACECS;ACS;ACSA;AceCS1;dJ1161H23.1	acyl-CoA synthetase short chain family member 2	This gene encodes a cytosolic enzyme that catalyzes the activation of acetate for use in lipid synthesis and energy generation. The protein acts as a monomer and produces acetyl-CoA from acetate in a reaction that requires ATP. Expression of this gene is regulated by sterol regulatory element-binding proteins, transcription factors that activate genes required for the synthesis of cholesterol and…
ENSG00000146540	C7orf50	-0.89694	1.58E-07	1.02848E-05	79.0348	protein_coding	67.3317	35.8017	0.11574	3.81815	4.9878	C7orf50;YCR016W	cholesin	Enables RNA binding activity. [provided by Alliance of Genome Resources, Apr 2022]
ENSG00000254093	PINX1	-0.885824	1.59E-07	1.02848E-05	78.9875	protein_coding	61.9859	33.5509	3.58437	0.352006	4.9878	Gno1;LPTL;LPTS;Pxr1	PIN2 (TERF1) interacting telomerase inhibitor 1	Enables telomerase RNA binding activity and telomerase inhibitor activity. Involved in several processes, including negative regulation of DNA biosynthetic process; positive regulation of protein localization to nucleolus; and protein localization to organelle. Acts upstream of or within telomere maintenance via telomerase. Located in several cellular components, including chromosomal region; nuc…
ENSG00000211689	TRGC1	-1.29306	1.62E-07	0.000010388	78.7655	TR_C_gene	22.4287	9.17607	2.02435	0.127919	4.98347	CD3G	TCR gamma alternate reading frame protein	In some non-lymphoid tissues, the unrearranged T cell receptor gamma (TRG@) locus is expressed. The resulting transcript contains a subset of the TRG@ gene segments and is shorter than TRG@ transcripts expressed in lymphoid tissues. This RefSeq record represents the unrearranged TRG@ locus transcript; the complete TRG@ locus is represented by the genomic RefSeq NG_001336. The transcript represent…
ENSG00000289746	TARP	-1.29306	1.62E-07	0.000010388	78.7655	protein_coding	22.4287	9.17607	2.02435	0.127919	4.98347	CD3G	TCR gamma alternate reading frame protein	In some non-lymphoid tissues, the unrearranged T cell receptor gamma (TRG@) locus is expressed. The resulting transcript contains a subset of the TRG@ gene segments and is shorter than TRG@ transcripts expressed in lymphoid tissues. This RefSeq record represents the unrearranged TRG@ locus transcript; the complete TRG@ locus is represented by the genomic RefSeq NG_001336. The transcript represent…
ENSG00000138074	SLC5A6	-1.03063	1.63E-07	1.04031E-05	78.6959	protein_coding	47.3573	23.4708	3.16503	2.90413	4.98284	COMNB;NERIB;SMVT;SMVTD;hSMVT	solute carrier family 5 member 6	Enables biotin transmembrane transporter activity and pantothenate transmembrane transporter activity. Involved in anion transmembrane transport and transport across blood-brain barrier. Located in plasma membrane. [provided by Alliance of Genome Resources, Apr 2022]
ENSG00000185298	CCDC137	-0.851691	1.69E-07	1.07653E-05	78.2391	protein_coding	93.1487	51.3639	8.54458	2.70194	4.96798	RaRF	coiled-coil domain containing 137	Enables RNA binding activity. Located in chromosome and fibrillar center. [provided by Alliance of Genome Resources, Apr 2022]
ENSG00000065911	MTHFD2	0.722233	1.72E-07	0.000010912	78.0283	protein_coding	263.214	433.784	16.641	23.6469	4.96209	NMDMC	methylenetetrahydrofolate dehydrogenase (NADP+ dependent) 2, methenyltetrahydrofolate cyclohydrolase	This gene encodes a nuclear-encoded mitochondrial bifunctional enzyme with methylenetetrahydrofolate dehydrogenase and methenyltetrahydrofolate cyclohydrolase activities. The enzyme functions as a homodimer and is unique in its absolute requirement for magnesium and inorganic phosphate. Formation of the enzyme-magnesium complex allows binding of NAD. Alternative splicing results in two different …
ENSG00000161813	LARP4	-0.831482	1.74E-07	1.09727E-05	77.8754	protein_coding	91.9452	51.244	1.21239	5.3524	4.95969	PP13296	La ribonucleoprotein 4	Enables mRNA 3'-UTR binding activity and poly(A) binding activity. Involved in cytoskeleton organization; positive regulation of translation; and regulation of cell morphogenesis. Located in cytosol. Colocalizes with cytoplasmic stress granule; cytosolic small ribosomal subunit; and polysome. [provided by Alliance of Genome Resources, Apr 2022]
ENSG00000084073	ZMPSTE24	-0.943503	1.75E-07	1.09727E-05	77.8625	protein_coding	47.2674	24.3789	0.335463	1.76424	4.95969	FACE-1;FACE1;HGPS;PRO1;RSDM1;STE24;Ste24p	zinc metallopeptidase STE24	This gene encodes a member of the peptidase M48A family. The encoded protein is a zinc metalloproteinase involved in the two step post-translational proteolytic cleavage of carboxy terminal residues of farnesylated prelamin A to form mature lamin A. Mutations in this gene have been associated with mandibuloacral dysplasia and restrictive dermopathy. [provided by RefSeq, Jul 2008].
ENSG00000064601	CTSA	-1.04953	1.84E-07	1.15092E-05	77.2526	protein_coding	33.99	16.4462	2.07673	0.148095	4.93896	GLB2;GSL;NGBE;PPCA;PPGB	cathepsin A	This gene encodes a member of the peptidase S10 family of serine carboxypeptidases. Alternative splicing results in multiple transcript variants, at least one of which encodes a preproprotein that is proteolytically processed to generate two chains that comprise the heterodimeric active enzyme. This enzyme possesses deamidase, esterase and carboxypeptidase activities and acts as a scaffold in the…
ENSG00000143590	EFNA3	1.63652	1.88E-07	1.17078E-05	77.0051	protein_coding	4.0878	12.908	0.524746	0.92184	4.93152	EFL2;EPLG3;Ehk1-L;LERK3	ephrin A3	This gene encodes a member of the ephrin (EPH) family. The ephrins and EPH-related receptors comprise the largest subfamily of receptor protein-tyrosine kinases and have been implicated in mediating developmental events, especially in the nervous system and in erythropoiesis. Based on their structures and sequence relationships, ephrins are divided into the ephrin-A (EFNA) class, which are anchor…
ENSG00000184967	NOC4L	-0.855855	1.91E-07	1.18527E-05	76.8107	protein_coding	71.4213	39.1439	1.16376	3.46857	4.92618	NET49;NOC4;UTP19	nucleolar complex associated 4 homolog	Enables RNA binding activity. Predicted to be involved in rRNA processing. Located in nucleolus and nucleoplasm. [provided by Alliance of Genome Resources, Apr 2022]
ENSG00000100304	TTLL12	-0.956222	1.94E-07	1.19893E-05	76.6288	protein_coding	61.3879	31.256	4.84065	3.59373	4.92121	dJ526I14.2	tubulin tyrosine ligase like 12	Enables H4K20me3 modified histone binding activity and tubulin binding activity. Involved in negative regulation of type I interferon-mediated signaling pathway and regulation of mitotic cell cycle. Located in cytoplasm. [provided by Alliance of Genome Resources, Apr 2022]
ENSG00000162373	BEND5	1.24142	1.95E-07	0.000012023	76.5481	protein_coding	10.5548	25.3103	0.513562	3.4047	4.91999	C1orf165	BEN domain containing 5	Predicted to enable DNA binding activity. Involved in negative regulation of transcription, DNA-templated. Predicted to be located in Golgi apparatus. [provided by Alliance of Genome Resources, Apr 2022]
ENSG00000120915	EPHX2	0.932885	1.98E-07	1.21562E-05	76.3717	protein_coding	42.3966	80.2	0.653587	12.4615	4.9152	ABHD20;CEH;SEH	epoxide hydrolase 2	This gene encodes a member of the epoxide hydrolase family. The protein, found in both the cytosol and peroxisomes, binds to specific epoxides and converts them to the corresponding dihydrodiols. Mutations in this gene have been associated with familial hypercholesterolemia. Alternatively spliced transcript variants have been described. [provided by RefSeq, Feb 2012].
ENSG00000110321	EIF4G2	-0.768393	2.04E-07	1.24373E-05	76.0594	protein_coding	760.593	445.921	63.4912	36.1582	4.90527	AAG1;DAP5;NAT1;P97	eukaryotic translation initiation factor 4 gamma 2	Translation initiation is mediated by specific recognition of the cap structure by eukaryotic translation initiation factor 4F (eIF4F), which is a cap binding protein complex that consists of three subunits: eIF4A, eIF4E and eIF4G. The protein encoded by this gene shares similarity with the C-terminal region of eIF4G that contains the binding sites for eIF4A and eIF3; eIF4G, in addition, contains…
ENSG00000188976	NOC2L	-0.715255	2.07E-07	1.25621E-05	75.8967	protein_coding	224.186	136.293	13.7697	5.35395	4.90094	NET15;NET7;NIR;PPP1R112	NOC2 like nucleolar associated transcriptional repressor	Histone modification by histone acetyltransferases (HAT) and histone deacetylases (HDAC) can control major aspects of transcriptional regulation. NOC2L represents a novel HDAC-independent inhibitor of histone acetyltransferase (INHAT) (Hublitz et al., 2005 [PubMed 16322561]).[supplied by OMIM, Mar 2008].
ENSG00000150990	DHX37	-1.00691	2.09E-07	1.26472E-05	75.7718	protein_coding	45.1673	22.1406	2.31995	2.82882	4.89801	DDX37;Dhr1;NEDBAVC;SRXY11	DEAH-box helicase 37	This gene encodes a DEAD box protein. DEAD box proteins, characterized by the conserved motif Asp-Glu-Ala-Asp (DEAD), are putative RNA helicases. They are implicated in a number of cellular processes involving alteration of RNA secondary structure such as translation initiation, nuclear and mitochondrial splicing, and ribosome and spliceosome assembly. Based on their distribution patterns, some m…
ENSG00000174775	HRAS	-0.865179	2.11E-07	1.27327E-05	75.6468	protein_coding	68.1534	37.2354	4.79976	1.61556	4.89508	C-BAS/HAS;C-H-RAS;C-HA-RAS1;CTLO;H-RASIDX;HAMSV;HRAS1;RASH1;p21ras	HRas proto-oncogene, GTPase	This gene belongs to the Ras oncogene family, whose members are related to the transforming genes of mammalian sarcoma retroviruses. The products encoded by these genes function in signal transduction pathways. These proteins can bind GTP and GDP, and they have intrinsic GTPase activity. This protein undergoes a continuous cycle of de- and re-palmitoylation, which regulates its rapid exchange bet…
ENSG00000105821	DNAJC2	-0.731743	2.12E-07	1.27327E-05	75.6003	protein_coding	117.42	70.6126	3.45807	1.15898	4.89508	MPHOSPH11;MPP11;ZRF1;ZUO1	DnaJ heat shock protein family (Hsp40) member C2	This gene is a member of the M-phase phosphoprotein (MPP) family. The gene encodes a phosphoprotein with a J domain and a Myb DNA-binding domain which localizes to both the nucleus and the cytosol. The protein is capable of forming a heterodimeric complex that associates with ribosomes, acting as a molecular chaperone for nascent polypeptide chains as they exit the ribosome. This protein was iden…
ENSG00000136997	MYC	-0.709047	2.14E-07	1.27718E-05	75.4815	protein_coding	537.34	328.631	40.5433	5.5065	4.89375	MRTL;MYCC;bHLHe39;c-Myc	MYC proto-oncogene, bHLH transcription factor	This gene is a proto-oncogene and encodes a nuclear phosphoprotein that plays a role in cell cycle progression, apoptosis and cellular transformation. The encoded protein forms a heterodimer with the related transcription factor MAX. This complex binds to the E box DNA consensus sequence and regulates the transcription of specific target genes. Amplification of this gene is frequently observed in…
ENSG00000148840	PPRC1	-0.939292	2.15E-07	1.27718E-05	75.4724	protein_coding	46.5805	24.0678	0.335692	2.02921	4.89375	PRC	PPARG related coactivator 1	The protein encoded by this gene is similar to PPAR-gamma coactivator 1 (PPARGC1/PGC-1), a protein that can activate mitochondrial biogenesis in part through a direct interaction with nuclear respiratory factor 1 (NRF1). This protein has been shown to interact with NRF1. It is thought to be a functional relative of PPAR-gamma coactivator 1 that activates mitochondrial biogenesis through NRF1 in r…
ENSG00000107262	BAG1	-0.85117	2.16E-07	1.28137E-05	75.3886	protein_coding	109.519	60.4864	13.1534	2.34872	4.89233	BAG-1;HAP;RAP46	BAG cochaperone 1	The oncogene BCL2 is a membrane protein that blocks a step in a pathway leading to apoptosis or programmed cell death. The protein encoded by this gene binds to BCL2 and is referred to as BCL2-associated athanogene. It enhances the anti-apoptotic effects of BCL2 and represents a link between growth factor receptors and anti-apoptotic mechanisms. Multiple protein isoforms are encoded by this mRNA …
ENSG00000269821	KCNQ1OT1	1.14328	2.19E-07	1.29146E-05	75.2374	lncRNA	11.9417	26.6203	0.523221	2.39819	4.88892	KCNQ1-AS2;KCNQ10T1;Kncq1;KvDMR1;KvLQT1-AS;LIT1;NCRNA00012	KCNQ1 opposite strand/antisense transcript 1	Human chromosomal region 11p15.5 contains two clusters of epigenetically-regulated genes that are expressed from only one chromosome in a parent-of-origin manner. Each cluster, or imprinted domain, is regulated by a functionally independent imprinting control region (ICR). The human CDKN1C/KCNQ1OT1 domain is regulated by an ICR located in an intron of KCNQ1, and contains at least eight genes that…
ENSG00000166482	MFAP4	2.88841	2.20E-07	1.29146E-05	75.3053	protein_coding	0.77809	5.63578	0.0494244	1.48404	4.88892		microfibril associated protein 4	This gene encodes a protein with similarity to a bovine microfibril-associated protein. The protein has binding specificities for both collagen and carbohydrate. It is thought to be an extracellular matrix protein which is involved in cell adhesion or intercellular interactions. The gene is located within the Smith-Magenis syndrome region. Two transcript variants encoding different isoforms have …
ENSG00000214160	ALG3	-0.773962	2.22E-07	1.29961E-05	75.0898	protein_coding	93.6457	54.4966	0.614442	3.46618	4.88619	CDG1D;CDGS4;CDGS6;D16Ertd36e;NOT56L;Not56;not	ALG3 alpha-1,3- mannosyltransferase	This gene encodes a member of the ALG3 family. The encoded protein catalyses the addition of the first dol-P-Man derived mannose in an alpha 1,3 linkage to Man5GlcNAc2-PP-Dol. Defects in this gene have been associated with congenital disorder of glycosylation type Id (CDG-Id) characterized by abnormal N-glycosylation. Multiple transcript variants encoding different isoforms have been found for th…
ENSG00000172893	DHCR7	0.739558	2.26E-07	1.32026E-05	74.8648	protein_coding	85.1321	141.958	6.74109	2.50773	4.87934	SLOS	7-dehydrocholesterol reductase	This gene encodes an enzyme that removes the C(7-8) double bond in the B ring of sterols and catalyzes the conversion of 7-dehydrocholesterol to cholesterol. This gene is ubiquitously expressed and its transmembrane protein localizes to the endoplasmic reticulum membrane and nuclear outer membrane. Mutations in this gene cause Smith-Lemli-Opitz syndrome (SLOS); a syndrome that is metabolically ch…
ENSG00000196497	IPO4	-0.920745	2.32E-07	1.34571E-05	74.6029	protein_coding	65.2892	34.1958	6.30429	2.67515	4.87105	Imp4	importin 4	Predicted to enable nuclear import signal receptor activity and nuclear localization sequence binding activity. Involved in DNA replication-dependent chromatin assembly; DNA replication-independent chromatin assembly; and protein import into nucleus. Located in chromatin. Part of protein-containing complex. [provided by Alliance of Genome Resources, Apr 2022]
ENSG00000089195	TRMT6	-0.864353	2.34E-07	0.000013519	74.5044	protein_coding	64.5665	35.6293	3.63063	2.06579	4.86906	CGI-09;GCD10;Gcd10p;TRM6	tRNA methyltransferase 6 non-catalytic subunit	This gene encodes a member of the tRNA methyltransferase 6 protein family. A similar protein in yeast is part of a two component methyltransferase, which is involved in the posttranslational modification that produces the modified nucleoside 1-methyladenosine in tRNAs. Modified 1-methyladenosine influences initiator methionine stability and may be involved in the replication of human immunodefici…
ENSG00000101361	NOP56	-0.66705	2.34E-07	0.000013519	74.4617	protein_coding	247.002	155.512	3.95972	1.37203	4.86906	NOL5A;SCA36	NOP56 ribonucleoprotein	Nop56p is a yeast nucleolar protein that is part of a complex with the nucleolar proteins Nop58p and fibrillarin. Nop56p is required for assembly of the 60S ribosomal subunit and is involved in pre-rRNA processing. The protein encoded by this gene is similar in sequence to Nop56p and is also found in the nucleolus. Expansion of a GGCCTG repeat from 3-8 copies to 1500-2500 copies in an intron of t…
ENSG00000126005	MMP24OS	1.02844	2.39E-07	1.37262E-05	74.2455	protein_coding	19.0401	38.9904	2.22915	2.52964	4.86245	MMP24-AS1	MMP24 opposite strand
ENSG00000007080	CCDC124	-0.775225	2.41E-07	0.000013782	74.1555	protein_coding	154.096	89.4459	0.375339	10.5909	4.86069	Lso2;oxs1	coiled-coil domain containing 124	Enables RNA binding activity. Predicted to be involved in cell division. Located in cytosol and plasma membrane. [provided by Alliance of Genome Resources, Apr 2022]
ENSG00000227057	WDR46	-0.846012	2.46E-07	1.40217E-05	73.9173	protein_coding	89.0244	49.2564	8.79246	2.82346	4.8532	BING4;C6orf11;FP221;UTP7	WD repeat domain 46	Enables RNA binding activity. Predicted to be involved in maturation of SSU-rRNA from tricistronic rRNA transcript (SSU-rRNA, 5.8S rRNA, LSU-rRNA). Predicted to be located in nucleoplasm. Predicted to be part of small-subunit processome. Predicted to be active in nucleolus. [provided by Alliance of Genome Resources, Apr 2022]
ENSG00000141994	DUS3L	-0.903325	2.49E-07	0.000014144	73.7762	protein_coding	53.7398	28.5395	2.82245	2.00804	4.84943	DUS3	dihydrouridine synthase 3 like	Enables RNA binding activity. Predicted to be involved in tRNA dihydrouridine synthesis. [provided by Alliance of Genome Resources, Apr 2022]
ENSG00000175567	UCP2	0.716482	2.51E-07	1.42012E-05	73.6874	protein_coding	98.5297	161.499	1.03633	11.8133	4.84767	BMIQ4;SLC25A8;UCPH	uncoupling protein 2	Mitochondrial uncoupling proteins (UCP) are members of the larger family of mitochondrial anion carrier proteins (MACP). UCPs separate oxidative phosphorylation from ATP synthesis with energy dissipated as heat, also referred to as the mitochondrial proton leak. UCPs facilitate the transfer of anions from the inner to the outer mitochondrial membrane and the return transfer of protons from the ou…
ENSG00000169288	MRPL1	-0.827442	2.56E-07	1.44399E-05	73.4575	protein_coding	64.4058	36.2313	2.30182	0.759561	4.84044	BM022;L1MT;MRP-L1;uL1m	mitochondrial ribosomal protein L1	Mammalian mitochondrial ribosomal proteins are encoded by nuclear genes and help in protein synthesis within the mitochondrion. Mitochondrial ribosomes (mitoribosomes) consist of a small 28S subunit and a large 39S subunit. They have an estimated 75% protein to rRNA composition compared to prokaryotic ribosomes, where this ratio is reversed. Another difference between mammalian mitoribosomes and …
ENSG00000177542	SLC25A22	-0.887296	2.63E-07	1.47898E-05	73.1469	protein_coding	56.737	30.4135	1.88688	2.68427	4.83004	DEE3;EIEE3;GC-1;GC1;NET44	solute carrier family 25 member 22	This gene encodes a mitochondrial glutamate carrier. Mutations in this gene are associated with early infantile epileptic encephalopathy. Multiple alternatively spliced variants, encoding the same protein, have been identified.[provided by RefSeq, Jul 2010].
ENSG00000052749	RRP12	-1.18159	2.71E-07	1.51056E-05	72.827	protein_coding	31.6744	13.5822	1.85508	2.85175	4.82086	KIAA0690	ribosomal RNA processing 12 homolog	Enables RNA binding activity. Predicted to be involved in rRNA processing. Located in cytosol; nucleolus; and plasma membrane. [provided by Alliance of Genome Resources, Apr 2022]
ENSG00000100600	LGMN	1.03232	2.72E-07	1.51056E-05	72.7867	protein_coding	50.2137	103.918	1.20308	23.1813	4.82086	AEP;LGMN1;PRSC1	legumain	This gene encodes a cysteine protease that has a strict specificity for hydrolysis of asparaginyl bonds. This enzyme may be involved in the processing of bacterial peptides and endogenous proteins for MHC class II presentation in the lysosomal/endosomal systems. Enzyme activation is triggered by acidic pH and appears to be autocatalytic. Protein expression occurs after monocytes differentiate int…
ENSG00000187193	MT1X	-0.739304	2.72E-07	1.51056E-05	72.7847	protein_coding	131.023	78.7905	6.43045	4.76008	4.82086	MT-1l;MT1	metallothionein 1X	Predicted to enable copper ion binding activity and zinc ion binding activity. Involved in cellular response to cadmium ion; cellular response to erythropoietin; and cellular response to zinc ion. Located in cytoplasm and nucleus. [provided by Alliance of Genome Resources, Apr 2022]
ENSG00000187840	EIF4EBP1	0.860887	2.85E-07	0.000015713	72.2563	protein_coding	48.5619	87.5856	4.41815	9.37001	4.80374	4E-BP1;4EBP1;BP-1;PHAS-I	eukaryotic translation initiation factor 4E binding protein 1	This gene encodes one member of a family of translation repressor proteins. The protein directly interacts with eukaryotic translation initiation factor 4E (eIF4E), which is a limiting component of the multisubunit complex that recruits 40S ribosomal subunits to the 5' end of mRNAs. Interaction of this protein with eIF4E inhibits complex assembly and represses translation. This protein is phospho…
ENSG00000123545	NDUFAF4	-0.722698	2.86E-07	0.000015713	72.2461	protein_coding	118.983	72.2799	4.09059	2.68717	4.80374	C6orf66;HRPAP20;HSPC125;MC1DN15;My013;bA22L21.1	NADH:ubiquinone oxidoreductase complex assembly factor 4	NADH:ubiquinone oxidoreductase (complex I) catalyzes the transfer of electrons from NADH to ubiquinone (coenzyme Q) in the first step of the mitochondrial respiratory chain, resulting in the translocation of protons across the inner mitochondrial membrane. This gene encodes a complex I assembly factor. Mutations in this gene are a cause of mitochondrial complex I deficiency. [provided by RefSeq, …
ENSG00000131238	PPT1	-0.750867	2.86E-07	0.000015713	72.2232	protein_coding	100.176	59.3311	4.51985	2.40689	4.80374	CLN1;INCL;PPT	palmitoyl-protein thioesterase 1	The protein encoded by this gene is a small glycoprotein involved in the catabolism of lipid-modified proteins during lysosomal degradation. The encoded enzyme removes thioester-linked fatty acyl groups such as palmitate from cysteine residues. Defects in this gene are a cause of infantile neuronal ceroid lipofuscinosis 1 (CLN1, or INCL) and neuronal ceroid lipofuscinosis 4 (CLN4). Two transcript…
ENSG00000163811	WDR43	-1.00714	2.89E-07	1.57966E-05	72.1236	protein_coding	76.304	37.1946	2.96428	8.32613	4.80144	NET12;UTP5	WD repeat domain 43	Enables RNA binding activity. Involved in positive regulation of rRNA processing and positive regulation of transcription by RNA polymerase I. Located in fibrillar center. [provided by Alliance of Genome Resources, Apr 2022]
ENSG00000113161	HMGCR	0.754952	2.93E-07	1.59817E-05	71.9542	protein_coding	83.0301	140.382	6.92134	8.7449	4.79638	LDLCQ3;LGMDR28;MYPLG	3-hydroxy-3-methylglutaryl-CoA reductase	HMG-CoA reductase is the rate-limiting enzyme for cholesterol synthesis and is regulated via a negative feedback mechanism mediated by sterols and non-sterol metabolites derived from mevalonate, the product of the reaction catalyzed by reductase. Normally in mammalian cells this enzyme is suppressed by cholesterol derived from the internalization and degradation of low density lipoprotein (LDL) v…
ENSG00000085117	CD82	-0.91269	3.11E-07	0.000016852	71.319	protein_coding	47.8863	25.1724	0.610094	2.39287	4.77335	4F9;C33;GR15;IA4;KAI1;R2;SAR2;ST6;TSPAN27	CD82 molecule	This metastasis suppressor gene product is a membrane glycoprotein that is a member of the transmembrane 4 superfamily. Expression of this gene has been shown to be downregulated in tumor progression of human cancers and can be activated by p53 through a consensus binding sequence in the promoter. Its expression and that of p53 are strongly correlated, and the loss of expression of these two prot…
ENSG00000139372	TDG	-0.795421	3.12E-07	0.000016852	71.2914	protein_coding	80.3322	46.5238	3.18093	3.204	4.77335	hTDG	thymine DNA glycosylase	The protein encoded by this gene belongs to the TDG/mug DNA glycosylase family. Thymine-DNA glycosylase (TDG) removes thymine moieties from G/T mismatches by hydrolyzing the carbon-nitrogen bond between the sugar-phosphate backbone of DNA and the mispaired thymine. With lower activity, this enzyme also removes thymine from C/T and T/T mispairings. TDG can also remove uracil and 5-bromouracil from…
ENSG00000196756	SNHG17	-0.674676	3.13E-07	1.68877E-05	71.2282	lncRNA	199.592	125.282	4.42191	5.42365	4.77243		small nucleolar RNA host gene 17
ENSG00000106348	IMPDH1	-0.961229	3.15E-07	1.68936E-05	71.1848	protein_coding	46.1314	23.612	4.73441	0.397686	4.77228	IMPD;IMPD1;IMPDH-I;LCA11;RP10;sWSS2608	inosine monophosphate dehydrogenase 1	The protein encoded by this gene acts as a homotetramer to regulate cell growth. The encoded protein is an enzyme that catalyzes the synthesis of xanthine monophosphate (XMP) from inosine-5'-monophosphate (IMP). This is the rate-limiting step in the de novo synthesis of guanine nucleotides. Defects in this gene are a cause of retinitis pigmentosa type 10 (RP10). Several transcript variants encodi…
ENSG00000071564	TCF3	-0.671928	3.16E-07	1.69149E-05	71.1312	protein_coding	285.363	178.887	12.4654	7.35696	4.77173	AGM8;AGM8A;AGM8B;E2A;E47;ITF1;TCF-3;VDIR;bHLHb21;p75	transcription factor 3	This gene encodes a member of the E protein (class I) family of helix-loop-helix transcription factors. E proteins activate transcription by binding to regulatory E-box sequences on target genes as heterodimers or homodimers, and are inhibited by heterodimerization with inhibitor of DNA-binding (class IV) helix-loop-helix proteins. E proteins play a critical role in lymphopoiesis, and the encoded…
ENSG00000276570	ENSG00000276570	-0.715727	3.18E-07	1.69387E-05	71.0764	lncRNA	138.348	83.9318	5.31689	4.90787	4.77112
ENSG00000136014	USP44	0.8249	3.23E-07	1.71588E-05	70.8965	protein_coding	34.7337	61.37	2.12785	1.62432	4.76551		ubiquitin specific peptidase 44	The protein encoded by this gene is a protease that functions as a deubiquitinating enzyme. The encoded protein is thought to help regulate the spindle assembly checkpoint by preventing early anaphase onset. This protein specifically deubiquitinates CDC20, which stabilizes the anaphase promoting complex/cyclosome. [provided by RefSeq, Dec 2016].
ENSG00000090447	TFAP4	-0.834216	3.34E-07	1.76651E-05	70.5417	protein_coding	67.9462	37.796	1.72395	3.53644	4.75288	AP-4;bHLHc41	transcription factor AP-4	Transcription factors of the basic helix-loop-helix-zipper (bHLH-ZIP) family contain a basic domain, which is used for DNA binding, and HLH and ZIP domains, which are used for oligomerization. Transcription factor AP4 activates both viral and cellular genes by binding to the symmetrical DNA sequence CAGCTG (Mermod et al., 1988 [PubMed 2833704]; Hu et al., 1990 [PubMed 2123466]).[supplied by OMIM,…
ENSG00000247095	MIR210HG	2.77913	3.39E-07	1.78865E-05	70.3893	lncRNA	1.30076	9.23552	0.788588	2.73137	4.74747		MIR210 host gene
ENSG00000101220	ADISSP	-0.72503	3.41E-07	1.79077E-05	70.3166	protein_coding	158.399	95.3496	2.09673	9.06978	4.74696	C20orf27	adipose secreted signaling protein	Enables protein phosphatase 1 binding activity. Involved in positive regulation of NIK/NF-kappaB signaling and positive regulation of transforming growth factor beta receptor signaling pathway. [provided by Alliance of Genome Resources, Apr 2022]
ENSG00000185803	SLC52A2	-0.884787	3.43E-07	1.79687E-05	70.2416	protein_coding	54.2203	29.0588	0.791696	3.02444	4.74548	BVVLS2;D15Ertd747e;GPCR41;GPR172A;HuPAR-1;PAR1;RFT3;RFVT2;hRFT3	solute carrier family 52 member 2	This gene encodes a membrane protein which belongs to the riboflavin transporter family. In humans, riboflavin must be obtained by intestinal absorption because it cannot be synthesized by the body. The water-soluble vitamin riboflavin is processed to the coenzymes flavin mononucleotide (FMN) and flavin adenine dinucleotide (FAD) which then act as intermediaries in many cellular metabolic reactio…
ENSG00000151012	SLC7A11	1.15442	3.63E-07	0.000018911	69.6535	protein_coding	11.6033	25.4553	0.344841	3.56849	4.72329	CCBR1;xCT	solute carrier family 7 member 11	This gene encodes a member of a heteromeric, sodium-independent, anionic amino acid transport system that is highly specific for cysteine and glutamate. In this system, designated Xc(-), the anionic form of cysteine is transported in exchange for glutamate. This protein has been identified as the predominant mediator of Kaposi sarcoma-associated herpesvirus fusion and entry permissiveness into ce…
ENSG00000007944	MYLIP	1.37374	3.71E-07	0.000019311	69.3921	protein_coding	6.0074	15.7034	0.538472	1.19857	4.7142	IDOL;MIR	myosin regulatory light chain interacting protein	The ERM protein family members ezrin, radixin, and moesin are cytoskeletal effector proteins linking actin to membrane-bound proteins at the cell surface. Myosin regulatory light chain interacting protein (MYLIP) is a novel ERM-like protein that interacts with myosin regulatory light chain and inhibits neurite outgrowth. [provided by RefSeq, Jul 2008].
ENSG00000141526	SLC16A3	1.63843	3.75E-07	1.94251E-05	69.2921	protein_coding	4.45621	14.2041	0.596821	2.75488	4.71164	MCT 3;MCT 4;MCT-3;MCT-4;MCT3;MCT4	solute carrier family 16 member 3	Lactic acid and pyruvate transport across plasma membranes is catalyzed by members of the proton-linked monocarboxylate transporter (MCT) family, which has been designated solute carrier family-16. Each MCT appears to have slightly different substrate and inhibitor specificities and transport kinetics, which are related to the metabolic requirements of the tissues in which it is found. The MCTs, …
ENSG00000175792	RUVBL1	-0.717122	3.80E-07	0.000019609	69.1401	protein_coding	116.079	70.7327	5.76531	2.33731	4.70754	ECP-54;ECP54;INO80H;NMP 238;NMP238;PONTIN;Pontin52;RVB1;TIH1;TIP49;TIP49A	RuvB like AAA ATPase 1	This gene encodes a protein that has both DNA-dependent ATPase and DNA helicase activities and belongs to the ATPases associated with diverse cellular activities (AAA+) protein family. The encoded protein associates with several multisubunit transcriptional complexes and with protein complexes involved in both ATP-dependent remodeling and histone modification. Alternate splicing results in multip…
ENSG00000114867	EIF4G1	-0.691484	3.81E-07	0.000019609	69.1155	protein_coding	318.979	196.947	2.49488	18.2329	4.70754	EIF-4G1;EIF4F;EIF4G;EIF4GI;P220;PARK18	eukaryotic translation initiation factor 4 gamma 1	The protein encoded by this gene is a component of the multi-subunit protein complex EIF4F. This complex facilitates the recruitment of mRNA to the ribosome, which is a rate-limiting step during the initiation phase of protein synthesis. The recognition of the mRNA cap and the ATP-dependent unwinding of 5'-terminal secondary structure is catalyzed by factors in this complex. The subunit encoded b…
ENSG00000198911	SREBF2	0.834147	3.89E-07	1.99653E-05	68.8868	protein_coding	28.5221	50.9684	0.3998	1.52355	4.69972	SREBP-2;SREBP2;bHLHd2	sterol regulatory element binding transcription factor 2	This gene encodes a member of the a ubiquitously expressed transcription factor that controls cholesterol homeostasis by regulating transcription of sterol-regulated genes. The encoded protein contains a basic helix-loop-helix-leucine zipper (bHLH-Zip) domain and binds the sterol regulatory element 1 motif. Alternate splicing results in multiple transcript variants. [provided by RefSeq, Jul 2013].
ENSG00000067533	RRP15	-0.857639	3.93E-07	2.00785E-05	68.79	protein_coding	61.2967	33.8242	5.46238	0.388432	4.69727	CGI-115;KIAA0507	ribosomal RNA processing 15 homolog	This gene encodes a protein that co-purifies with human nucleoli. A similar protein in budding yeast is a component of pre-60S ribosomal particles, and is required for the early maturation steps of the 60S subunit. [provided by RefSeq, Jul 2008].
ENSG00000052802	MSMO1	1.45779	3.97E-07	0.000020182	100.702	protein_coding	43.9824	122.314	0.932146	32.0403	4.69504	DESP4;ERG25;MCCPD;SC4MOL	methylsterol monooxygenase 1	Sterol-C4-mehtyl oxidase-like protein was isolated based on its similarity to the yeast ERG25 protein. It contains a set of putative metal binding motifs with similarity to that seen in a family of membrane desaturases-hydroxylases. The protein is localized to the endoplasmic reticulum membrane and is believed to function in cholesterol biosynthesis. Alternatively spliced transcript variants enco…
ENSG00000091127	PUS7	-0.941107	3.98E-07	0.000020182	68.6624	protein_coding	36.8619	19.0767	0.7177	1.03397	4.69504	IDDABS	pseudouridine synthase 7	Enables enzyme binding activity and pseudouridine synthase activity. Involved in several processes, including pseudouridine synthesis; regulation of hematopoietic stem cell differentiation; and regulation of mesoderm development. Located in nucleus. [provided by Alliance of Genome Resources, Apr 2022]
ENSG00000293314	SDAD1P1	1.59255	4.00E-07	0.000020213	68.6117	lncRNA	3.75932	11.4913	0.38873	0.669206	4.69437		SDA1 domain containing 1 pseudogene 1
ENSG00000048162	NOP16	-0.971381	4.03E-07	2.03009E-05	68.5275	protein_coding	58.8947	30.0592	9.04478	0.209077	4.69248	HSPC111;HSPC185	NOP16 nucleolar protein	This gene encodes a protein that is localized to the nucleolus. Expression of this gene is induced by estrogens and Myc protein and is a marker of poor patient survival in breast cancer. Alternative splicing results in multiple transcript variants. [provided by RefSeq, Dec 2015].
ENSG00000178573	MAF	-2.67077	4.14E-07	2.07984E-05	68.2876	protein_coding	9.2953	1.59194	2.46874	0.850722	4.68197	AYGRP;CCA4;CTRCT21;c-MAF	MAF bZIP transcription factor	The protein encoded by this gene is a DNA-binding, leucine zipper-containing transcription factor that acts as a homodimer or as a heterodimer. Depending on the binding site and binding partner, the encoded protein can be a transcriptional activator or repressor. This protein plays a role in the regulation of several cellular processes, including embryonic lens fiber cell development, increased T…
ENSG00000170855	TRIAP1	-0.900326	4.27E-07	0.000021365	67.9171	protein_coding	53.2862	28.9001	2.26296	3.40412	4.6703	HSPC132;MDM35;P53CSV;WF-1	TP53 regulated inhibitor of apoptosis 1	Enables p53 binding activity. Contributes to phosphatidic acid transfer activity. Involved in several processes, including DNA damage response, signal transduction by p53 class mediator; negative regulation of apoptotic process; and positive regulation of phospholipid transport. Located in mitochondrial intermembrane space and nucleoplasm. Part of protein-containing complex. [provided by Alliance…
ENSG00000197498	RPF2	-0.76877	4.34E-07	2.16242E-05	67.755	protein_coding	74.1734	43.7286	1.24996	2.31491	4.66506	BXDC1;bA397G5.4	ribosome production factor 2 homolog	Enables 5S rRNA binding activity. Involved in protein localization to nucleolus; regulation of signal transduction by p53 class mediator; and ribosomal large subunit biogenesis. Located in chromosome; nucleolus; and nucleoplasm. [provided by Alliance of Genome Resources, Apr 2022]
ENSG00000271793	ENSG00000271793	0.706791	4.37E-07	2.17261E-05	67.6702	protein_coding	203.374	332.297	21.5562	10.0369	4.66302	GRY-RBP;GRYRBP;HNRNPQ;HNRPQ1;NSAP1;PP68;hnRNP-Q	synaptotagmin binding cytoplasmic RNA interacting protein	This gene encodes a member of the cellular heterogeneous nuclear ribonucleoprotein (hnRNP) family. hnRNPs are RNA binding proteins that complex with heterogeneous nuclear RNA (hnRNA) and regulate alternative splicing, polyadenylation, and other aspects of mRNA metabolism and transport. The encoded protein plays a role in multiple aspects of mRNA maturation and is associated with several multiprot…
ENSG00000160200	CBS	1.14099	4.41E-07	2.18303E-05	67.5854	protein_coding	9.4954	20.9541	0.534236	0.304865	4.66094	CBSL;HIP4	cystathionine beta-synthase	The protein encoded by this gene acts as a homotetramer to catalyze the conversion of homocysteine to cystathionine, the first step in the transsulfuration pathway. The encoded protein is allosterically activated by adenosyl-methionine and uses pyridoxal phosphate as a cofactor. Defects in this gene can cause cystathionine beta-synthase deficiency (CBSD), which can lead to homocystinuria. This ge…
ENSG00000006459	KDM7A	1.2848	4.50E-07	2.22387E-05	67.3568	protein_coding	7.88522	19.3277	1.46014	0.0212	4.65289	JHDM1D	lysine demethylase 7A	Enables histone demethylase activity; methylated histone binding activity; and transition metal ion binding activity. Involved in histone lysine demethylation. Located in nucleolus and nucleoplasm. Implicated in melanoma. [provided by Alliance of Genome Resources, Apr 2022]
ENSG00000144736	SHQ1	-0.769809	4.59E-07	2.25697E-05	67.1676	protein_coding	71.9234	42.075	2.99978	0.98662	4.64647	DYT35;GRIM-1;NEDDS;Shq1p	SHQ1, H/ACA ribonucleoprotein assembly factor	SHQ1 assists in the assembly of H/ACA-box ribonucleoproteins that function in the processing of ribosomal RNAs, modification of spliceosomal small nuclear RNAs, and stabilization of telomerase (see MIM 602322) (Grozdanov et al., 2009 [PubMed 19383767]).[supplied by OMIM, Dec 2010].
ENSG00000183741	CBX6	-0.671511	4.64E-07	2.27344E-05	67.0572	protein_coding	176.263	110.863	8.96294	3.67782	4.64332		chromobox 6	Predicted to enable single-stranded RNA binding activity. Involved in negative regulation of transcription by RNA polymerase II. Located in nucleus. Part of PcG protein complex. Biomarker of glioblastoma. [provided by Alliance of Genome Resources, Apr 2022]
ENSG00000175602	CCDC85B	-0.765497	4.70E-07	2.29865E-05	66.9083	protein_coding	96.685	56.4155	0.258417	6.1799	4.63853	DIPA	coiled-coil domain containing 85B	Hepatitis delta virus (HDV) is a pathogenic human virus whose RNA genome and replication cycle resemble those of plant viroids. Delta-interacting protein A (DIPA), a cellular gene product, has been found to have homology to hepatitis delta virus antigen (HDAg). DIPA interacts with the viral antigen, HDAg, and can affect HDV replication in vitro. [provided by RefSeq, Jul 2008].
ENSG00000171497	PPID	-0.731569	4.74E-07	2.30281E-05	66.823	protein_coding	80.2589	48.3827	0.000566883	0.668126	4.63774	CYP-40;CYPD	peptidylprolyl isomerase D	The protein encoded by this gene is a member of the peptidyl-prolyl cis-trans isomerase (PPIase) family. PPIases catalyze the cis-trans isomerization of proline imidic peptide bonds in oligopeptides and accelerate the folding of proteins. This protein has been shown to possess PPIase activity and, similar to other family members, can bind to the immunosuppressant cyclosporin A. [provided by RefSe…
ENSG00000100664	EIF5	-0.671809	4.74E-07	2.30281E-05	66.821	protein_coding	379.949	238.861	21.2321	15.1308	4.63774	EIF-5;EIF-5A	eukaryotic translation initiation factor 5	Eukaryotic translation initiation factor-5 (EIF5) interacts with the 40S initiation complex to promote hydrolysis of bound GTP with concomitant joining of the 60S ribosomal subunit to the 40S initiation complex. The resulting functional 80S ribosomal initiation complex is then active in peptidyl transfer and chain elongations (summary by Si et al., 1996 [PubMed 8663286]).[supplied by OMIM, May 20…
ENSG00000139083	ETV6	0.806756	4.80E-07	2.31966E-05	66.6866	protein_coding	40.1017	70.4747	3.49264	3.54817	4.63458	TEL;TEL/ABL;THC5	ETS variant transcription factor 6	This gene encodes an ETS family transcription factor. The product of this gene contains two functional domains: a N-terminal pointed (PNT) domain that is involved in protein-protein interactions with itself and other proteins, and a C-terminal DNA-binding domain. Gene knockout studies in mice suggest that it is required for hematopoiesis and maintenance of the developing vascular network. This ge…
ENSG00000105063	PPP6R1	-0.674701	4.81E-07	2.31966E-05	66.6776	protein_coding	156.956	98.0159	3.55738	5.64927	4.63458	KIAA1115;PP6R1;SAP190;SAPS1	protein phosphatase 6 regulatory subunit 1	Protein phosphatase regulatory subunits, such as SAPS1, modulate the activity of protein phosphatase catalytic subunits by restricting substrate specificity, recruiting substrates, and determining the intracellular localization of the holoenzyme. SAPS1 is a regulatory subunit for the protein phosphatase-6 catalytic subunit (PPP6C; MIM 612725) (Stefansson and Brautigan, 2006 [PubMed 16769727]).[su…
ENSG00000103653	CSK	-0.646068	4.84E-07	2.32945E-05	66.6003	protein_coding	402.279	256.683	8.29595	14.7268	4.63275		C-terminal Src kinase	The protein encoded by this gene is involved in multiple pathways, including the regulation of Src family kinases. It plays an important role in T-cell activation through its association with the protein encoded by the protein tyrosine phosphatase, non-receptor type 22 (PTPN22) gene. This protein also phosphorylates C-terminal tyrosine residues on multiple substrates, including the protein encode…
ENSG00000007923	DNAJC11	-0.777217	4.91E-07	2.35444E-05	66.4566	protein_coding	64.3006	37.4485	1.24956	0.788933	4.62811	dJ126A5.1	DnaJ heat shock protein family (Hsp40) member C11	Involved in cristae formation. Located in mitochondrial outer membrane and nuclear speck. Part of MIB complex. Colocalizes with MICOS complex and SAM complex. [provided by Alliance of Genome Resources, Apr 2022]
ENSG00000118308	IRAG2	0.85755	4.97E-07	2.37436E-05	66.3364	protein_coding	23.54	42.668	0.710864	0.289753	4.62445	JAW1;LRMP	inositol 1,4,5-triphosphate receptor associated 2	The protein encode dby this gene is expressed in a developmentally regulated manner in lymphoid cell lines and tissues. The protein is localized to the cytoplasmic face of the endoplasmic reticulum. [provided by RefSeq, Jul 2008].
ENSG00000101898	MCTS2	-0.788091	5.04E-07	2.40229E-05	66.1826	protein_coding	74.9139	43.1204	4.60167	2.7471	4.61937	MCTS2P;PSIMCT-1	MCTS family member 2	This locus represents a retrogene copy of MCTS1 (GeneID:28985) and contains an ORF similar to that parent gene. This locus is situated in a differentially methylated region (DMR) and transcripts in this region are imprinted. [provided by RefSeq, Nov 2021].
ENSG00000037474	NSUN2	-0.729693	5.10E-07	2.42202E-05	66.0654	protein_coding	87.2304	52.4128	2.95236	2.21126	4.61582	MISU;MRT5;SAKI;TRM4	NOP2/Sun RNA methyltransferase 2	This gene encodes a methyltransferase that catalyzes the methylation of cytosine to 5-methylcytosine (m5C) at position 34 of intron-containing tRNA(Leu)(CAA) precursors. This modification is necessary to stabilize the anticodon-codon pairing and correctly translate the mRNA. Alternatively spliced transcript variants encoding different isoforms have been noted for this gene.[provided by RefSeq, Ma…
ENSG00000115761	NOL10	-0.783627	5.25E-07	2.48367E-05	65.7749	protein_coding	63.471	36.7643	2.04744	1.23133	4.60491	PQBP5	nucleolar protein 10	Enables RNA binding activity. Predicted to be involved in maturation of SSU-rRNA from tricistronic rRNA transcript (SSU-rRNA, 5.8S rRNA, LSU-rRNA). Located in nucleolus. [provided by Alliance of Genome Resources, Apr 2022]
ENSG00000198042	MAK16	-0.918386	5.38E-07	2.53684E-05	65.5186	protein_coding	45.7399	24.2103	4.63109	0.448334	4.59571	MAK16L;RBM13	MAK16 homolog	Enables RNA binding activity. Predicted to be involved in maturation of 5.8S rRNA and maturation of LSU-rRNA. Located in nucleolus. [provided by Alliance of Genome Resources, Apr 2022]
ENSG00000277972	CISD3	-0.673886	5.40E-07	2.53684E-05	65.4932	protein_coding	115.941	72.6	1.1854	1.14958	4.59571	MiNT;Miner2	CDGSH iron sulfur domain 3	CISD3 is a member of the CDGSH domain-containing family, which may play a role in regulating electron transport and oxidative phosphorylation (Wiley et al., 2007 [PubMed 17376863]).[supplied by OMIM, Apr 2008].
ENSG00000176728	TTTY14	1.38817	5.49E-07	2.57252E-05	65.3196	lncRNA	5.25335	13.6302	0.372914	0.945567	4.58964	CYorf14;NCRNA00137;NCRNA00185;PRO2834;TTY14	testis expressed transcript, Y-linked 14
ENSG00000161671	EMC10	-0.869712	5.54E-07	2.58982E-05	65.2183	protein_coding	57.7555	31.2511	2.99879	3.77575	4.58673	C19orf63;HSM1;HSS1;NEDDFAS	ER membrane protein complex subunit 10	Contributes to membrane insertase activity. Involved in positive regulation of angiogenesis; positive regulation of endothelial cell proliferation; and protein insertion into ER membrane. Located in extracellular region. Is integral component of endoplasmic reticulum membrane. Part of EMC complex. [provided by Alliance of Genome Resources, Apr 2022]
ENSG00000168439	STIP1	-0.726149	5.80E-07	2.70301E-05	64.7527	protein_coding	445.001	268.325	39.2874	26.5378	4.56815	HEL-S-94n;HOP;IEF-SSP-3521;P60;STI1;STI1L	stress induced phosphoprotein 1	STIP1 is an adaptor protein that coordinates the functions of HSP70 (see HSPA1A; MIM 140550) and HSP90 (see HSP90AA1; MIM 140571) in protein folding. It is thought to assist in the transfer of proteins from HSP70 to HSP90 by binding both HSP90 and substrate-bound HSP70. STIP1 also stimulates the ATPase activity of HSP70 and inhibits the ATPase activity of HSP90, suggesting that it regulates both …
ENSG00000136404	TM6SF1	1.01511	5.83E-07	2.70855E-05	64.7005	protein_coding	15.0242	30.0388	0.222269	3.56436	4.56726		transmembrane 6 superfamily member 1	Predicted to be integral component of membrane. Predicted to be active in lysosomal membrane. [provided by Alliance of Genome Resources, Apr 2022]
ENSG00000010610	CD4	2.98115	5.88E-07	2.71931E-05	64.7805	protein_coding	0.555778	4.33256	0.0353031	1.05105	4.56554	CD4mut;IMD79;Leu-3;OKT4D;T4	CD4 molecule	This gene encodes the CD4 membrane glycoprotein of T lymphocytes. The CD4 antigen acts as a coreceptor with the T-cell receptor on the T lymphocyte to recognize antigens displayed by an antigen presenting cell in the context of class II MHC molecules. The CD4 antigen is also a primary receptor for entry of the human immunodeficiency virus through interactions with the HIV Env gp120 subunit. This …
ENSG00000005100	DHX33	-0.766007	6.10E-07	2.81452E-05	64.2508	protein_coding	100.623	58.8191	8.9801	4.26889	4.5506	DDX33	DEAH-box helicase 33	This gene encodes a member of the DEAD box protein family. The DEAD box proteins are characterized by the conserved motif Asp-Glu-Ala-Asp (DEAD), are putative RNA helicases. They are implicated in a number of cellular processes involving alteration of RNA secondary structure such as translation initiation, nuclear and mitochondrial splicing, and ribosome and spliceosome assembly. Based on their d…
ENSG00000167775	CD320	-0.818339	6.18E-07	2.83328E-05	64.1272	protein_coding	72.4225	40.9489	7.47953	1.79122	4.54771	8D6;8D6A;TCBLR;TCII-R;TCN2R;sCD320	CD320 molecule	This gene encodes the transcobalamin receptor that is expressed at the cell surface. It mediates the cellular uptake of transcobalamin bound cobalamin (vitamin B12), and is involved in B-cell proliferation and immunoglobulin secretion. Mutations in this gene are associated with methylmalonic aciduria. Alternatively spliced transcript variants encoding different isoforms have been found for this g…
ENSG00000148426	PROSER2	1.43725	6.18E-07	2.83328E-05	64.1229	protein_coding	4.65356	12.7842	0.175047	1.09692	4.54771	C10orf47	proline and serine rich 2
ENSG00000124160	NCOA5	-0.900685	6.39E-07	2.91898E-05	63.7927	protein_coding	62.814	33.0889	1.77541	5.90383	4.53477	CIA;bA465L10.6	nuclear receptor coactivator 5	This gene encodes a coregulator for the alpha and beta estrogen receptors and the orphan nuclear receptor NR1D2. The protein localizes to the nucleus, and is thought to have both coactivator and corepressor functions. Its interaction with nuclear receptors is independent of the AF2 domain on the receptors, which is known to regulate interaction with other coreceptors. Several alternatively splice…
ENSG00000123505	AMD1	-0.619558	6.58E-07	2.99838E-05	63.4945	protein_coding	219.011	142.581	4.22421	1.26322	4.52311	ADOMETDC;AMD;SAMDC	adenosylmethionine decarboxylase 1	This gene encodes an important intermediate enzyme in polyamine biosynthesis. The polyamines spermine, spermidine, and putrescine are low-molecular-weight aliphatic amines essential for cellular proliferation and tumor promotion. Multiple alternatively spliced transcript variants have been identified. Pseudogenes of this gene are found on chromosomes 5, 6, 10, X and Y. [provided by RefSeq, Dec 20…
ENSG00000131759	RARA	-0.891324	6.70E-07	3.03618E-05	63.3115	protein_coding	37.0212	20.0119	0.942906	0.463599	4.51767	NR1B1;RAR;RARalpha	retinoic acid receptor alpha	This gene represents a nuclear retinoic acid receptor. The encoded protein, retinoic acid receptor alpha, regulates transcription in a ligand-dependent manner. This gene has been implicated in regulation of development, differentiation, apoptosis, granulopoeisis, and transcription of clock genes. Translocations between this locus and several other loci have been associated with acute promyelocyti…
ENSG00000070814	TCOF1	-0.635938	6.70E-07	3.03618E-05	63.309	protein_coding	178.5	114.651	2.98447	4.35846	4.51767	MFD1;TCS;TCS1;treacle	treacle ribosome biogenesis factor 1	This gene encodes a nucleolar protein with a LIS1 homology domain. The protein is involved in ribosomal DNA gene transcription through its interaction with upstream binding factor (UBF). Mutations in this gene have been associated with Treacher Collins syndrome, a disorder which includes abnormal craniofacial development. Multiple transcript variants encoding different isoforms have been found fo…
ENSG00000168872	DDX19A	-0.751089	6.75E-07	3.04616E-05	63.2461	protein_coding	66.1028	39.3721	0.389904	1.14369	4.51625	DDX19-DDX19L;DDX19L	DEAD-box helicase 19A	Predicted to enable RNA binding activity and RNA helicase activity. Predicted to be involved in poly(A)+ mRNA export from nucleus. Located in membrane. [provided by Alliance of Genome Resources, Apr 2022]
ENSG00000274605	PCCA-DT	-1.15081	6.83E-07	0.000030738	63.127	lncRNA	21.9605	9.71036	0.997498	1.32423	4.51232		PCCA divergent transcript
ENSG00000101182	PSMA7	-0.637336	6.93E-07	3.10794E-05	62.9871	protein_coding	765.846	492.003	29.7817	23.7754	4.50753	C6;HEL-S-276;HSPC;RC6-1;XAPC7	proteasome 20S subunit alpha 7	The 26S proteasome is a multicatalytic proteinase complex with a highly ordered structure composed of 2 complexes, a 20S core and a 19S regulator. The 20S core is composed of 4 rings of 28 non-identical subunits; 2 rings are composed of 7 alpha subunits and 2 rings are composed of 7 beta subunits. Proteasomes are distributed throughout eukaryotic cells at a high concentration and cleave peptides …
ENSG00000237499	WAKMAR2	1.24304	6.97E-07	3.11959E-05	62.9206	lncRNA	9.16877	21.3016	1.40603	3.05237	4.5059		wound and keratinocyte migration associated lncRNA 2
ENSG00000184117	NIPSNAP1	0.911339	7.02E-07	3.13265E-05	62.8492	protein_coding	28.6552	54.3533	4.14129	4.20967	4.50409		nipsnap homolog 1	This gene encodes a member of the NipSnap family of proteins that may be involved in vesicular transport. A similar protein in mice inhibits the calcium channel TRPV6, and is also localized to the inner mitochondrial membrane where it may play a role in mitochondrial DNA maintenance. A pseudogene of this gene is located on the short arm of chromosome 17. Alternatively spliced transcript variants …
ENSG00000155034	FBXL18	-1.02921	7.05E-07	3.13393E-05	62.8158	protein_coding	26.4179	12.8086	1.22704	0.911687	4.50391	Fbl18	F-box and leucine rich repeat protein 18	The protein encoded by this gene is a member of a family of proteins that contain an approximately 40-amino acid F-box motif. This motif is important for interaction with SKP1 and for targeting some proteins for degradation. The encoded protein has been shown to control the cellular level of FBXL7, a protein that induces mitotic arrest, by targeting it for polyubiquitylation and proteasomal degra…
ENSG00000189306	RRP7A	-0.683567	7.09E-07	3.14169E-05	62.7614	protein_coding	93.1919	58.0586	0.714923	0.520685	4.50284	BK126B4.3;CGI-96;MCPH28;Rrp7	ribosomal RNA processing 7 homolog A	Enables RNA binding activity. Predicted to be involved in rRNA processing and ribosomal small subunit assembly. Predicted to act upstream of or within blastocyst formation. Predicted to be located in nucleoplasm. Predicted to be part of CURI complex and UTP-C complex. Implicated in primary autosomal recessive microcephaly. [provided by Alliance of Genome Resources, Apr 2022]
ENSG00000100075	SLC25A1	0.939513	7.16E-07	3.16656E-05	62.6543	protein_coding	30.7139	58.166	3.04912	9.21939	4.49941	CIC;CMS23;CTP;D2L2AD;SEA;SLC20A3	solute carrier family 25 member 1	This gene encodes a member of the mitochondrial carrier subfamily of solute carrier proteins. Members of this family include nuclear-encoded transporters that translocate small metabolites across the mitochondrial membrane. This protein regulates the movement of citrate across the inner membranes of the mitochondria. Mutations in this gene have been associated with combined D-2- and L-2-hydroxygl…
ENSG00000163644	PPM1K	0.875946	7.30E-07	3.20816E-05	62.4752	protein_coding	29.9269	54.6754	3.39376	4.84694	4.49374	BCKDH;BDP;MSUDMV;PP2Ckappa;PP2Cm;PTMP;UG0882E07	protein phosphatase, Mg2+/Mn2+ dependent 1K	This gene encodes a member of the PPM family of Mn2+/Mg2+-dependent protein phosphatases. The encoded protein, essential for cell survival and development, is targeted to the mitochondria where it plays a key role in regulation of the mitochondrial permeability transition pore. [provided by RefSeq, Sep 2012].
ENSG00000124383	MPHOSPH10	-0.758372	7.34E-07	3.20816E-05	62.4183	protein_coding	66.695	39.3877	3.41285	0.147365	4.49374	CT90;MPP10;MPP10P;PPP1R106	M-phase phosphoprotein 10	This gene encodes a protein that is phosphorylated during mitosis. The protein localizes to the nucleolus during interphase and to the chromosomes during M phase. The protein associates with the U3 small nucleolar ribonucleoprotein 60-80S complexes and may be involved in pre-rRNA processing. [provided by RefSeq, Dec 2010].
ENSG00000132207	SLX1A	0.904614	7.34E-07	3.20816E-05	62.4111	protein_coding	19.4508	36.2193	1.47084	1.68168	4.49374	GIYD1	structure-specific endonuclease subunit SLX1A	This gene encodes a protein that is an important regulator of genome stability. The protein represents the catalytic subunit of the SLX1-SLX4 structure-specific endonuclease, which can resolve DNA secondary structures that are formed during repair and recombination processes. Two identical copies of this gene are located on the p arm of chromosome 16 due to a segmental duplication; this record re…
ENSG00000181625	SLX1B	0.903596	7.35E-07	3.20816E-05	62.4094	protein_coding	19.5064	36.3001	1.47437	1.65495	4.49374	GIYD2	structure-specific endonuclease subunit SLX1B	This gene encodes a protein that is an important regulator of genome stability. The protein represents the catalytic subunit of the SLX1-SLX4 structure-specific endonuclease, which can resolve DNA secondary structures that are formed during repair and recombination processes. Two identical copies of this gene are located on the p arm of chromosome 16 due to a segmental duplication; this record re…
ENSG00000111843	TMEM14C	0.912252	7.38E-07	3.21427E-05	62.3618	protein_coding	23.7077	45.077	2.3055	4.42663	4.49292	C6orf53;HSPC194;MSTP073;NET26;bA421M1.6	transmembrane protein 14C	Predicted to be involved in mitochondrial transport. Predicted to act upstream of or within erythrocyte differentiation and regulation of heme biosynthetic process. Predicted to be located in mitochondrion. Predicted to be active in mitochondrial inner membrane. [provided by Alliance of Genome Resources, Apr 2022]
ENSG00000086598	TMED2	-0.65087	7.43E-07	3.22435E-05	62.3019	protein_coding	243.278	155.401	6.82402	12.0394	4.49156	P24A;RNP24;p24;p24b1;p24beta1	transmembrane p24 trafficking protein 2	Involved in several processes, including Golgi organization; negative regulation of GTPase activity; and protein localization to plasma membrane. Located in Golgi apparatus; endoplasmic reticulum; and endoplasmic reticulum-Golgi intermediate compartment. [provided by Alliance of Genome Resources, Apr 2022]
ENSG00000240445	FOXO3B	-1.16374	7.45E-07	3.22435E-05	62.2741	protein_coding	20.2781	9.17896	1.00004	0.930367	4.49156	FKHRL1P1;ZNF286C	forkhead box O3B	Predicted to enable DNA-binding transcription factor activity and sequence-specific DNA binding activity. Predicted to be involved in regulation of transcription, DNA-templated. Predicted to be located in cytosol. [provided by Alliance of Genome Resources, Apr 2022]
ENSG00000101082	SLA2	-0.86556	7.47E-07	3.22515E-05	62.2425	protein_coding	46.1259	25.0289	0.67833	2.6834	4.49145	C20orf156;MARS;SLAP-2;SLAP2	Src like adaptor 2	This gene encodes a member of the SLAP family of adapter proteins. The encoded protein may play an important receptor-proximal role in downregulating T and B cell-mediated responses and inhibits antigen receptor-induced calcium mobilization. This protein interacts with Cas-Br-M (murine) ecotropic retroviral transforming sequence c. Two transcript variants encoding distinct isoforms have been iden…
ENSG00000004478	FKBP4	-0.635132	7.52E-07	3.23829E-05	62.174	protein_coding	189.046	121.482	6.71353	4.85313	4.48968	FKBP51;FKBP52;FKBP59;HBI;Hsp56;PPIase;p52	FKBP prolyl isomerase 4	The protein encoded by this gene is a member of the immunophilin protein family, which play a role in immunoregulation and basic cellular processes involving protein folding and trafficking. This encoded protein is a cis-trans prolyl isomerase that binds to the immunosuppressants FK506 and rapamycin. It has high structural and functional similarity to FK506-binding protein 1A (FKBP1A), but unlike…
ENSG00000011105	TSPAN9	2.33299	7.60E-07	0.00003262	62.0864	protein_coding	1.47814	7.86708	0.612072	1.84657	4.48652	NET-5;NET5;PP1057	tetraspanin 9	The protein encoded by this gene is a member of the transmembrane 4 superfamily, also known as the tetraspanin family. Most of these members are cell-surface proteins that are characterized by the presence of four hydrophobic domains. The proteins mediate signal transduction events that play a role in the regulation of cell development, activation, growth and motility. Alternatively spliced trans…
ENSG00000065183	WDR3	-0.972934	7.74E-07	3.31158E-05	61.8991	protein_coding	60.6784	30.6129	10.4433	2.40226	4.47997	DIP2;UTP12	WD repeat domain 3	This gene encodes a nuclear protein containing 10 WD repeats. WD repeats are approximately 30- to 40-amino acid domains containing several conserved residues, which usually include a trp-asp at the C-terminal end. Proteins belonging to the WD repeat family are involved in a variety of cellular processes, including cell cycle progression, signal transduction, apoptosis, and gene regulation. [provi…
ENSG00000105676	ARMC6	-0.834746	7.78E-07	3.31714E-05	61.8456	protein_coding	49.608	27.989	2.81036	1.59047	4.47924	R30923_1	armadillo repeat containing 6	The function of this gene's protein product has not been determined. A related protein in mouse suggests that this protein has a conserved function. Two transcript variants encoding different isoforms have been found for this gene. [provided by RefSeq, Nov 2010].
ENSG00000107937	GTPBP4	-0.829751	7.80E-07	3.31714E-05	61.8264	protein_coding	127.678	71.0604	12.1106	11.3805	4.47924	CRFG;NGB;NOG1	GTP binding protein 4	GTP-binding proteins are GTPases and function as molecular switches that can flip between two states: active, when GTP is bound, and inactive, when GDP is bound. 'Active' in this context usually means that the molecule acts as a signal to trigger other events in the cell. When an extracellular ligand binds to a G-protein-linked receptor, the receptor changes its conformation and switches on the t…
ENSG00000148606	POLR3A	-0.905491	7.89E-07	3.34541E-05	61.716	protein_coding	42.4616	22.3967	2.99759	2.204	4.47555	ADDH;C160;HLD7;RPC1;RPC155;WDRTS;hRPC155	RNA polymerase III subunit A	The protein encoded by this gene is the catalytic component of RNA polymerase III, which synthesizes small RNAs. The encoded protein also acts as a sensor to detect foreign DNA and trigger an innate immune response. [provided by RefSeq, Aug 2011].
ENSG00000164530	PI16	-1.26931	7.98E-07	3.37498E-05	61.6037	protein_coding	16.8938	6.86671	0.73103	0.968791	4.47173	CD364;CRISP9;MSMBBP;PSPBP	peptidase inhibitor 16	Predicted to enable peptidase inhibitor activity. Predicted to be involved in negative regulation of peptidase activity. Predicted to act upstream of or within negative regulation of cell growth involved in cardiac muscle cell development. Predicted to be active in extracellular space. [provided by Alliance of Genome Resources, Apr 2022]
ENSG00000126860	EVI2A	1.76943	8.02E-07	3.38396E-05	61.5502	protein_coding	4.77286	17.0029	1.65784	4.43694	4.47057	EVDA;EVI-2A;EVI2	ecotropic viral integration site 2A	Predicted to be integral component of membrane. [provided by Alliance of Genome Resources, Apr 2022]
ENSG00000108671	PSMD11	-0.59869	8.07E-07	3.39425E-05	61.492	protein_coding	498.734	329.388	5.65792	2.30536	4.46926	Rpn6;S9;p44.5	proteasome 26S subunit, non-ATPase 11	The 26S proteasome is a multicatalytic proteinase complex with a highly ordered structure composed of 2 complexes, a 20S core and a 19S regulator. The 20S core is composed of 4 rings of 28 non-identical subunits; 2 rings are composed of 7 alpha subunits and 2 rings are composed of 7 beta subunits. The 19S regulator is composed of a base, which contains 6 ATPase subunits and 2 non-ATPase subunits,…
ENSG00000068078	FGFR3	1.28858	8.11E-07	3.40136E-05	61.4393	protein_coding	5.76512	14.06	0.104441	0.425323	4.46835	ACH;CD333;CEK2;HSFGFR3EX;JTK4	fibroblast growth factor receptor 3	This gene encodes a member of the fibroblast growth factor receptor (FGFR) family, with its amino acid sequence being highly conserved between members and among divergent species. FGFR family members differ from one another in their ligand affinities and tissue distribution. A full-length representative protein would consist of an extracellular region, composed of three immunoglobulin-like domain…
ENSG00000278023	RDM1	1.22353	8.14E-07	3.40136E-05	61.4045	protein_coding	6.89165	16.0096	0.437759	0.64446	4.46835	RAD52B	RAD52 motif containing 1	This gene encodes a protein involved in the cellular response to cisplatin, a drug commonly used in chemotherapy. The protein encoded by this gene contains two motifs: a motif found in RAD52, a protein that functions in DNA double-strand breaks and homologous recombination, and an RNA recognition motif (RRM) that is not found in RAD52. The RAD52 motif region in RAD52 is important for protein func…
ENSG00000134375	TIMM17A	-0.721637	8.16E-07	3.40136E-05	61.3894	protein_coding	105.625	63.8115	8.16771	3.9491	4.46835	TIM17;TIM17A	translocase of inner mitochondrial membrane 17A	Predicted to contribute to protein transmembrane transporter activity. Predicted to be involved in protein import into mitochondrial matrix. Located in mitochondrial inner membrane and nucleoplasm. Is integral component of mitochondrial inner membrane. Part of TIM23 mitochondrial import inner membrane translocase complex. [provided by Alliance of Genome Resources, Apr 2022]
ENSG00000161980	POLR3K	-0.678234	8.19E-07	3.40333E-05	61.3489	protein_coding	100.918	63.0754	4.41442	0.0879653	4.4681	C11;C11-RNP3;HLD21;My010;RPC10;RPC11;RPC12.5	RNA polymerase III subunit K	This gene encodes a small essential subunit of RNA polymerase III, the polymerase responsible for synthesizing transfer and small ribosomal RNAs in eukaryotes. The carboxy-terminal domain of this subunit shares a high degree of sequence similarity to the carboxy-terminal domain of an RNA polymerase II elongation factor. This similarity in sequence is supported by functional studies showing that t…
ENSG00000165752	STK32C	1.09802	8.21E-07	3.40333E-05	61.3295	protein_coding	13.2775	28.5495	2.41219	2.20795	4.4681	PKE;YANK3	serine/threonine kinase 32C	The protein encoded by this gene is a member of the serine/threonine protein kinase family. It is thought that this family member is functional in brain due to its high expression levels there. DNA methylation differences have been found in this gene in monozygotic twins that are discordant for adolescent depression. Alternative splicing results in multiple transcript variants. [provided by RefSe…
ENSG00000198885	ITPRIPL1	-0.876609	8.28E-07	3.42548E-05	61.2397	protein_coding	40.7552	22.0579	2.53622	1.01987	4.46528	D1B;KIAA1754L	ITPRIP like 1	Located in membrane. [provided by Alliance of Genome Resources, Apr 2022]
ENSG00000117394	SLC2A1	0.683994	8.41E-07	3.46277E-05	61.088	protein_coding	63.1091	101.614	3.83534	2.94017	4.46058	CSE;DYT17;DYT18;DYT9;EIG12;GLUT;GLUT-1;GLUT1;GLUT1DS;HTLVR;PED;SDCHCN	solute carrier family 2 member 1	This gene encodes a major glucose transporter in the mammalian blood-brain barrier. The encoded protein is found primarily in the cell membrane and on the cell surface, where it can also function as a receptor for human T-cell leukemia virus (HTLV) I and II. Mutations in this gene have been found in a family with paroxysmal exertion-induced dyskinesia. [provided by RefSeq, Apr 2013].
ENSG00000139405	RITA1	-0.82258	8.42E-07	3.46277E-05	61.0814	protein_coding	44.8882	25.4275	1.22759	0.418962	4.46058	C12orf52;RITA	RBPJ interacting and tubulin associated 1	Enables tubulin binding activity. Involved in negative regulation of Notch signaling pathway and nuclear export. Located in centrosome; cytoplasm; and nucleoplasm. [provided by Alliance of Genome Resources, Apr 2022]
ENSG00000145050	MANF	-0.622409	8.45E-07	3.46511E-05	61.0479	protein_coding	229.5	149.123	11.6756	2.02319	4.46028	ARMET;ARP;DDDS	mesencephalic astrocyte derived neurotrophic factor	The protein encoded by this gene is localized in the endoplasmic reticulum (ER) and golgi, and is also secreted. Reducing expression of this gene increases susceptibility to ER stress-induced death and results in cell proliferation. Activity of this protein is important in promoting the survival of dopaminergic neurons. The presence of polymorphisms in the N-terminal arginine-rich region, includi…
ENSG00000143851	PTPN7	-0.702682	8.52E-07	3.48393E-05	60.9691	protein_coding	91.0991	55.6692	0.766443	3.99641	4.45793	BPTP-4;HEPTP;LC-PTP;LPTP;PTPNI	protein tyrosine phosphatase non-receptor type 7	The protein encoded by this gene is a member of the protein tyrosine phosphatase (PTP) family. PTPs are known to be signaling molecules that regulate a variety of cellular processes including cell growth, differentiation, mitotic cycle, and oncogenic transformation. This gene is preferentially expressed in a variety of hematopoietic cells, and is an early response gene in lymphokine stimulated ce…
ENSG00000143319	ISG20L2	-0.850569	8.56E-07	0.0000349	60.9258	protein_coding	70.5725	38.5716	2.56352	6.46636	4.45717	HSD38	interferon stimulated exonuclease gene 20 like 2	This gene encodes a 3'-5' exoribonuclease that may be involved in the processing of the 12S pre-rRNA. Pseudogenes have been identified on chromosomes 6 and 11. [provided by RefSeq, Dec 2014].
ENSG00000110619	CARS1	0.686596	8.62E-07	3.50274E-05	60.8595	protein_coding	54.3193	87.2275	1.45014	3.22346	4.45559	CARS;CYSRS;MCDDBH;MDBH;MGC:11246	cysteinyl-tRNA synthetase 1	This gene encodes a class 1 aminoacyl-tRNA synthetase, cysteinyl-tRNA synthetase. Each of the twenty aminoacyl-tRNA synthetases catalyzes the aminoacylation of a specific tRNA or tRNA isoaccepting family with the cognate amino acid. This gene is one of several located near the imprinted gene domain on chromosome 11p15.5, an important tumor-suppressor gene region. Alterations in this region have b…
ENSG00000117016	RIMS3	1.23195	8.64E-07	3.50274E-05	60.8383	protein_coding	7.50051	17.3473	0.397993	2.25424	4.45559	NIM3;RIM 3;RIM3	regulating synaptic membrane exocytosis 3	Predicted to enable transmembrane transporter binding activity. Predicted to be involved in several processes, including calcium ion-regulated exocytosis of neurotransmitter; modulation of chemical synaptic transmission; and regulation of synapse organization. Predicted to be located in presynaptic active zone. Predicted to be part of glutamatergic synapse. Predicted to be active in cytoskeleton …
ENSG00000258757	ENSG00000258757	1.69282	8.84E-07	3.57548E-05	60.6172	lncRNA	2.92815	9.36458	0.363086	1.25823	4.44667
ENSG00000185163	DDX51	-1.03336	8.92E-07	3.59844E-05	60.5272	protein_coding	35.6451	16.9588	1.2774	3.67896	4.44389		DEAD-box helicase 51	Enables RNA binding activity. Predicted to be involved in rRNA processing. Located in membrane. [provided by Alliance of Genome Resources, Apr 2022]
ENSG00000288960	ENSG00000288960	1.85243	8.97E-07	3.60829E-05	60.4772	lncRNA	3.0824	11.6459	0.74549	2.98871	4.4427
ENSG00000120158	RCL1	-1.02846	9.00E-07	3.61049E-05	60.4433	protein_coding	24.7103	11.9969	0.862047	0.891813	4.44243	RNAC;RPCL1	RNA terminal phosphate cyclase like 1	Predicted to enable endoribonuclease activity. Predicted to be involved in endonucleolytic cleavage of tricistronic rRNA transcript (SSU-rRNA, 5.8S rRNA, LSU-rRNA). Predicted to act upstream of or within endonucleolytic cleavage in 5'-ETS of tricistronic rRNA transcript (SSU-rRNA, 5.8S rRNA, LSU-rRNA) and endonucleolytic cleavage in ITS1 to separate SSU-rRNA from 5.8S rRNA and LSU-rRNA from trici…
ENSG00000105364	MRPL4	-0.602141	9.18E-07	3.67418E-05	60.2503	protein_coding	407.795	268.5	15.1961	4.93031	4.43484	CGI-28;L4mt;uL4m	mitochondrial ribosomal protein L4	Mammalian mitochondrial ribosomal proteins are encoded by nuclear genes and help in protein synthesis within the mitochondrion. Mitochondrial ribosomes (mitoribosomes) consist of a small 28S subunit and a large 39S subunit. They have an estimated 75% protein to rRNA composition compared to prokaryotic ribosomes, where this ratio is reversed. Another difference between mammalian mitoribosomes and …
ENSG00000118705	RPN2	-0.693239	9.34E-07	0.00003728	60.0861	protein_coding	232.466	143.385	24.7282	8.1925	4.42852	RIBIIR;RPN-II;RPNII;SWP1	ribophorin II	This gene encodes a type I integral membrane protein found only in the rough endoplasmic reticulum. The encoded protein is part of an N-oligosaccharyl transferase complex that links high mannose oligosaccharides to asparagine residues found in the Asn-X-Ser/Thr consensus motif of nascent polypeptide chains. This protein is similar in sequence to the yeast oligosaccharyl transferase subunit SWP1. …
ENSG00000104131	EIF3J	-0.664655	9.55E-07	3.79999E-05	59.8789	protein_coding	183.726	115.487	12.1017	8.07859	4.42022	EIF3S1;eIF3-alpha;eIF3-p35	eukaryotic translation initiation factor 3 subunit J	This gene encodes a core subunit of the eukaryotic initiation factor 3 complex, which participates in the initiation of translation by aiding in the recruitment of protein and mRNA components to the 40S ribosome. There are pseudogenes for this gene on chromosomes 1, 3, and 9. Alternative splicing results in multiple transcript variants encoding different isoforms. [provided by RefSeq, Sep 2013].
ENSG00000106305	AIMP2	-0.650563	9.61E-07	3.80914E-05	59.8235	protein_coding	106.184	67.621	1.02074	0.312383	4.41917	HLD17;JTV-1;JTV1;P38	aminoacyl tRNA synthetase complex interacting multifunctional protein 2	The protein encoded by this gene is part of the aminoacyl-tRNA synthetase complex, which contains nine different aminoacyl-tRNA synthetases and three non-enzymatic factors. The encoded protein is one of the non-enzymatic factors and is required for assembly and stability of the complex. [provided by RefSeq, May 2016].
ENSG00000155115	GTF3C6	-0.636335	9.62E-07	3.80914E-05	59.8051	protein_coding	178.276	114.32	1.46167	7.97872	4.41917	C6orf51;TFIIIC35;bA397G5.3	general transcription factor IIIC subunit 6	RNA polymerases are unable to initiate RNA synthesis in the absence of additional proteins called general transcription factors (GTFs). GTFs assemble in a complex on the DNA promoter and recruit the RNA polymerase. GTF3C family proteins (e.g., GTF3C1, MIM 603246) are essential for RNA polymerase III to make a number of small nuclear and cytoplasmic RNAs, including 5S RNA (MIM 180420), tRNA, and a…
ENSG00000099783	HNRNPM	-0.627812	9.74E-07	3.83916E-05	59.6889	protein_coding	671.503	434.14	29.9074	25.4194	4.41576	CEAR;HNRNPM4;HNRPM;HNRPM4;HTGR1;NAGR1;hnRNP M	heterogeneous nuclear ribonucleoprotein M	This gene belongs to the subfamily of ubiquitously expressed heterogeneous nuclear ribonucleoproteins (hnRNPs). The hnRNPs are RNA binding proteins and they complex with heterogeneous nuclear RNA (hnRNA). These proteins are associated with pre-mRNAs in the nucleus and appear to influence pre-mRNA processing and other aspects of mRNA metabolism and transport. While all of the hnRNPs are present in…
ENSG00000081692	JMJD4	-0.92428	9.75E-07	3.83916E-05	59.6804	protein_coding	34.2504	17.9592	2.60927	0.863598	4.41576		jumonji domain containing 4	Enables 2-oxoglutarate-dependent dioxygenase activity. Involved in positive regulation of translational termination and protein hydroxylation. Located in cytoplasm. [provided by Alliance of Genome Resources, Apr 2022]
ENSG00000140521	POLG	0.922736	9.83E-07	3.86051E-05	59.884	protein_coding	65.5819	125.471	4.16577	27.5758	4.41336	MDP1;MIRAS;MTDPS4A;MTDPS4B;PEO;POLG1;POLGA;SANDO;SCAE	DNA polymerase gamma, catalytic subunit	Mitochondrial DNA polymerase is heterotrimeric, consisting of a homodimer of accessory subunits plus a catalytic subunit. The protein encoded by this gene is the catalytic subunit of mitochondrial DNA polymerase. The encoded protein contains a polyglutamine tract near its N-terminus that may be polymorphic. Defects in this gene are a cause of progressive external ophthalmoplegia with mitochondria…
ENSG00000188177	ZC3H6	1.02149	9.95E-07	3.89503E-05	59.4939	protein_coding	11.2748	22.9689	0.480857	0.793788	4.40949	ZC3HDC6	zinc finger CCCH-type containing 6	Predicted to enable RNA binding activity and metal ion binding activity. Predicted to be involved in negative regulation of transcription, DNA-templated. Predicted to be part of chromatin. Predicted to be active in nucleus. [provided by Alliance of Genome Resources, Apr 2022]
ENSG00000171453	POLR1C	-0.838003	1.01207E-06	0.000039527	59.3303	protein_coding	40.8676	22.7662	1.20844	0.893548	4.40311	AC40;HLD11;RPA39;RPA40;RPA5;RPAC1;RPC40;TCS3	RNA polymerase I and III subunit C	The protein encoded by this gene is a subunit of both RNA polymerase I and RNA polymerase III complexes. The encoded protein is part of the Pol core element. Mutations in this gene have been associated with Treacher Collins syndrome (TCS) and hypomyelinating leukodystrophy 11. Alternative splicing results in multiple transcript variants. [provided by RefSeq, Jan 2016].
ENSG00000117360	PRPF3	-0.997661	1.01839E-06	3.96687E-05	59.2718	protein_coding	47.6083	23.4884	7.57363	2.76096	4.40155	HPRP3;HPRP3P;PRP3;Prp3p;RP18;SNRNP90	pre-mRNA processing factor 3	The removal of introns from nuclear pre-mRNAs occurs on complexes called spliceosomes, which are made up of 4 small nuclear ribonucleoprotein (snRNP) particles and an undefined number of transiently associated splicing factors. This gene product is one of several proteins that associate with U4 and U6 snRNPs. Mutations in this gene are associated with retinitis pigmentosa-18. [provided by RefSeq,…
ENSG00000129347	KRI1	-0.821925	1.02346E-06	3.97614E-05	59.2251	protein_coding	44.2431	24.8706	1.16308	1.33153	4.40054		KRI1 homolog	This gene overlaps with the gene for cysteine endopeptidase AUT-like 4 in a head-to-tail orientation. [provided by RefSeq, Jul 2008].
ENSG00000127463	EMC1	-0.776477	1.07166E-06	4.12495E-05	58.7938	protein_coding	65.6625	37.9748	2.02589	4.07137	4.38458	CAVIPMR;KIAA0090	ER membrane protein complex subunit 1	This gene encodes a single-pass type I transmembrane protein, which is a subunit of the endoplasmic reticulum membrane protein complex (EMC). Multiple alternatively spliced transcript variants encoding different isoforms have been found for this gene. [provided by RefSeq, Sep 2012].
ENSG00000204576	PRR3	-0.700648	1.07194E-06	4.12495E-05	58.7913	protein_coding	90.5885	55.9471	4.77369	3.22471	4.38458	CAT56	proline rich 3	Enables RNA binding activity. [provided by Alliance of Genome Resources, Apr 2022]
ENSG00000239306	RBM14	-0.592683	1.07243E-06	4.12495E-05	58.787	protein_coding	218.673	144.961	0.307581	0.974018	4.38458	COAA;PSP2;SIP;SYTIP1;TMEM137	RNA binding motif protein 14	This gene encodes a ribonucleoprotein that functions as a general nuclear coactivator, and an RNA splicing modulator. This protein contains two RNA recognition motifs (RRM) at the N-terminus, and multiple hexapeptide repeat domain at the C-terminus that interacts with thyroid hormone receptor-binding protein (TRBP), and is required for transcription activation. Alternatively spliced transcript va…
ENSG00000189067	LITAF	1.25383	1.07294E-06	4.12495E-05	58.7832	protein_coding	6.51824	15.7275	0.841006	0.882484	4.38458	PIG7;SIMPLE;TP53I7	lipopolysaccharide induced TNF factor	Lipopolysaccharide is a potent stimulator of monocytes and macrophages, causing secretion of tumor necrosis factor-alpha (TNF-alpha) and other inflammatory mediators. This gene encodes lipopolysaccharide-induced TNF-alpha factor, which is a DNA-binding protein and can mediate the TNF-alpha expression by direct binding to the promoter region of the TNF-alpha gene. The transcription of this gene is…
ENSG00000128272	ATF4	0.591245	1.08263E-06	0.000041514	58.6987	protein_coding	331.853	499.773	6.92383	15.8212	4.38181	CREB-2;CREB2;TAXREB67;TXREB	activating transcription factor 4	This gene encodes a transcription factor that was originally identified as a widely expressed mammalian DNA binding protein that could bind a tax-responsive enhancer element in the LTR of HTLV-1. The encoded protein was also isolated and characterized as the cAMP-response element binding protein 2 (CREB-2). The protein encoded by this gene belongs to a family of DNA-binding proteins that includes…
ENSG00000101294	HM13	-0.709847	1.09908E-06	4.20354E-05	58.5582	protein_coding	84.996	51.8094	5.94804	1.54677	4.37639	H13;IMP1;IMPAS;IMPAS-1;MSTP086;PSENL3;PSL3;SPP;SPPL1	histocompatibility minor 13	The protein encoded by this gene, which localizes to the endoplasmic reticulum, catalyzes intramembrane proteolysis of some signal peptides after they have been cleaved from a preprotein. This activity is required to generate signal sequence-derived human lymphocyte antigen-E epitopes that are recognized by the immune system, and to process hepatitis C virus core protein. The encoded protein is a…
ENSG00000115419	GLS	-0.646516	0.000001111	4.23817E-05	58.4577	protein_coding	114.724	73.4799	1.5219	3.2462	4.37282	AAD20;CASGID;DEE71;EIEE71;GAC;GAM;GDPAG;GLS1;KGA	glutaminase	This gene encodes the K-type mitochondrial glutaminase. The encoded protein is an phosphate-activated amidohydrolase that catalyzes the hydrolysis of glutamine to glutamate and ammonia. This protein is primarily expressed in the brain and kidney plays an essential role in generating energy for metabolism, synthesizing the brain neurotransmitter glutamate and maintaining acid-base balance in the k…
ENSG00000100522	GNPNAT1	-0.735066	1.12929E-06	4.29582E-05	58.3061	protein_coding	82.7879	49.9539	6.27842	3.24026	4.36695	GNA1;GNPNAT;Gpnat1;RHZDAN	glucosamine-phosphate N-acetyltransferase 1	Enables identical protein binding activity. Predicted to be involved in UDP-N-acetylglucosamine biosynthetic process. Predicted to act upstream of or within cellular response to leukemia inhibitory factor. Predicted to be located in late endosome. Predicted to be active in Golgi apparatus; endoplasmic reticulum; and endoplasmic reticulum-Golgi intermediate compartment. [provided by Alliance of Ge…
ENSG00000173218	VANGL1	-0.645408	1.13486E-06	4.29582E-05	58.2604	protein_coding	139.394	89.1252	9.01123	0.860934	4.36695	KITENIN;LPP2;STB2;STBM2	VANGL planar cell polarity protein 1	This gene encodes a member of the tretraspanin family. The encoded protein may be involved in mediating intestinal trefoil factor induced wound healing in the intestinal mucosa. Mutations in this gene are associated with neural tube defects. Alternate splicing results in multiple transcript variants. [provided by RefSeq, Feb 2010].
ENSG00000113643	RARS1	-0.667707	1.13836E-06	4.29582E-05	58.2319	protein_coding	115.342	72.6686	7.87559	1.57354	4.36695	ArgRS;DALRD1;HLD9;RARS	arginyl-tRNA synthetase 1	Aminoacyl-tRNA synthetases catalyze the aminoacylation of tRNA by their cognate amino acid. Because of their central role in linking amino acids with nucleotide triplets contained in tRNAs, aminoacyl-tRNA synthetases are thought to be among the first proteins that appeared in evolution. Arginyl-tRNA synthetase belongs to the class-I aminoacyl-tRNA synthetase family. [provided by RefSeq, Jul 2008].
ENSG00000159199	ATP5MC1	-0.643295	1.13843E-06	4.29582E-05	58.2313	protein_coding	238.903	153.31	15.2144	10.4837	4.36695	ATP5A;ATP5G;ATP5G1	ATP synthase membrane subunit c locus 1	This gene encodes a subunit of mitochondrial ATP synthase. Mitochondrial ATP synthase catalyzes ATP synthesis, utilizing an electrochemical gradient of protons across the inner membrane during oxidative phosphorylation. ATP synthase is composed of two linked multi-subunit complexes: the soluble catalytic core, F1, and the membrane-spanning component, Fo, comprising the proton channel. The catalyt…
ENSG00000106772	PRUNE2	1.45886	1.14066E-06	4.29582E-05	58.2148	protein_coding	3.82738	10.5836	0.00779484	0.260883	4.36695	BMCC1;BNIPXL;C9orf65;KIAA0367	prune homolog 2 with BCH domain	The protein encoded by this gene belongs to the B-cell CLL/lymphoma 2 and adenovirus E1B 19 kDa interacting family, whose members play roles in many cellular processes including apotosis, cell transformation, and synaptic function. Several functions for this protein have been demonstrated including suppression of Ras homolog family member A activity, which results in reduced stress fiber formatio…
ENSG00000103472	RRN3P2	1.43252	1.14599E-06	4.30339E-05	58.1714	lncRNA	4.24168	11.394	0.530638	0.321123	4.36619		RRN3 pseudogene 2	Predicted to enable RNA polymerase I core binding activity and RNA polymerase I general transcription initiation factor activity. Predicted to be involved in transcription initiation from RNA polymerase I promoter. Predicted to be active in nucleus. [provided by Alliance of Genome Resources, Apr 2022]
ENSG00000242028	HYPK	-0.591993	1.14881E-06	4.30339E-05	58.1472	protein_coding	257.913	170.898	1.67513	5.78744	4.36619	C15orf63;HSPC136	huntingtin interacting protein K	Enables protein N-terminus binding activity. Involved in negative regulation of apoptotic process and protein stabilization. Located in cytoplasm; microtubule cytoskeleton; and nucleoplasm. Part of protein-containing complex. [provided by Alliance of Genome Resources, Apr 2022]
ENSG00000141959	PFKL	0.795408	1.15142E-06	4.30339E-05	58.1263	protein_coding	26.5612	46.1477	1.53029	1.00888	4.36619	ATP-PFK;PFK-B;PFK-L	phosphofructokinase, liver type	This gene encodes the liver (L) subunit of an enzyme that catalyzes the conversion of D-fructose 6-phosphate to D-fructose 1,6-bisphosphate, which is a key step in glucose metabolism (glycolysis). This enzyme is a tetramer that may be composed of different subunits encoded by distinct genes in different tissues. Alternative splicing results in multiple transcript variants. [provided by RefSeq, Ma…
ENSG00000133265	HSPBP1	-0.675652	1.15695E-06	4.31315E-05	58.0818	protein_coding	98.2566	61.473	6.0844	0.0779817	4.36521	FES1	HSPA (Hsp70) binding protein 1	Enables ubiquitin protein ligase binding activity. Involved in positive regulation of proteasomal ubiquitin-dependent protein catabolic process and positive regulation of protein ubiquitination. Predicted to be active in endoplasmic reticulum. [provided by Alliance of Genome Resources, Apr 2022]
ENSG00000262919	CCNQ	-0.901002	1.16158E-06	0.000043195	58.0451	protein_coding	35.8159	18.9187	0.47038	2.22046	4.36457	CycM;FAM58A	cyclin Q	Mutations in this gene have been shown to cause an X-linked dominant STAR syndrome that typically manifests syndactyly, telecanthus and anogenital and renal malformations. The protein encoded by this gene contains a cyclin-box-fold domain which suggests it may have a role in controlling nuclear cell division cycles. Alternative splicing results in multiple transcript variants encoding distinct is…
ENSG00000180448	ARHGAP45	-0.667758	1.17407E-06	4.35497E-05	57.9461	protein_coding	124.988	79.0397	4.25259	6.38176	4.36101	HA-1;HLA-HA1;HMHA1	Rho GTPase activating protein 45	Predicted to enable GTPase activator activity. Predicted to be involved in activation of GTPase activity. Located in membrane. [provided by Alliance of Genome Resources, Apr 2022]
ENSG00000141522	ARHGDIA	-0.594404	1.19663E-06	4.42754E-05	57.7705	protein_coding	362.269	239.645	9.44121	10.3719	4.35384	GDIA1;HEL-S-47e;NPHS8;RHOGDI;RHOGDI-1	Rho GDP dissociation inhibitor alpha	This gene encodes a protein that plays a key role in the regulation of signaling through Rho GTPases. The encoded protein inhibits the disassociation of Rho family members from GDP (guanine diphosphate), thereby maintaining these factors in an inactive state. Activity of this protein is important in a variety of cellular processes, and expression of this gene may be altered in tumors. Mutations i…
ENSG00000057757	PITHD1	-0.748834	1.20277E-06	4.43913E-05	57.7234	protein_coding	86.8475	51.2509	6.61474	5.08009	4.3527	C1orf128;HT014;TXNL1CL	PITH domain containing 1	Involved in positive regulation of megakaryocyte differentiation and positive regulation of transcription, DNA-templated. Located in cytoplasm. [provided by Alliance of Genome Resources, Apr 2022]
ENSG00000148229	POLE3	-0.638582	1.21143E-06	4.45993E-05	57.6574	protein_coding	123.286	79.2258	5.67406	1.04245	4.35067	CHARAC17;CHRAC17;CHRAC2;YBL1;p17	DNA polymerase epsilon 3, accessory subunit	POLE3 is a histone-fold protein that interacts with other histone-fold proteins to bind DNA in a sequence-independent manner. These histone-fold protein dimers combine within larger enzymatic complexes for DNA transcription, replication, and packaging.[supplied by OMIM, Apr 2004].
ENSG00000187239	FNBP1	0.633129	1.23275E-06	4.52712E-05	57.4972	protein_coding	112.832	175.44	2.22539	13.5923	4.34418	FBP17	formin binding protein 1	The protein encoded by this gene is a member of the formin-binding-protein family. The protein contains an N-terminal Fer/Cdc42-interacting protein 4 (CIP4) homology (FCH) domain followed by a coiled-coil domain, a proline-rich motif, a second coiled-coil domain, a Rho family protein-binding domain (RBD), and a C-terminal SH3 domain. This protein binds sorting nexin 2 (SNX2), tankyrase (TNKS), an…
ENSG00000111300	NAA25	-0.644261	1.26454E-06	4.63236E-05	57.2639	protein_coding	99.8404	63.7804	0.0666498	1.36698	4.3342	C12orf30;MDM20;NAP1	N-alpha-acetyltransferase 25, NatB auxiliary subunit	This gene encodes the auxiliary subunit of the heteromeric N-terminal acetyltransferase B complex. This complex acetylates methionine residues that are followed by acidic or asparagine residues.[provided by RefSeq, Mar 2010].
ENSG00000008517	IL32	0.790246	1.29239E-06	4.72266E-05	57.0649	protein_coding	45.2854	78.9974	0.797864	11.3992	4.32581	IL-32alpha;IL-32beta;IL-32delta;IL-32gamma;NK4;TAIF;TAIFa;TAIFb;TAIFc;TAIFd	interleukin 32	This gene encodes a member of the cytokine family. The protein contains a tyrosine sulfation site, 3 potential N-myristoylation sites, multiple putative phosphorylation sites, and an RGD cell-attachment sequence. Expression of this protein is increased after the activation of T-cells by mitogens or the activation of NK cells by IL-2. This protein induces the production of TNFalpha from macrophage…
ENSG00000011260	UTP18	-0.620641	1.31194E-06	4.77464E-05	56.9281	protein_coding	130.929	85.1587	4.3123	0.108883	4.32106	CGI-48;WDR50	UTP18 small subunit processome component	Enables RNA binding activity. Predicted to be involved in rRNA processing. Located in nuclear membrane; nucleolus; and nucleoplasm. [provided by Alliance of Genome Resources, Apr 2022]
ENSG00000108344	PSMD3	-0.598014	1.31308E-06	4.77464E-05	56.9201	protein_coding	395.476	260.871	0.176675	16.4197	4.32106	P58;RPN3;S3;TSTA2	proteasome 26S subunit, non-ATPase 3	The 26S proteasome is a multicatalytic proteinase complex with a highly ordered structure composed of 2 complexes, a 20S core and a 19S regulator. The 20S core is composed of 4 rings of 28 non-identical subunits; 2 rings are composed of 7 alpha subunits and 2 rings are composed of 7 beta subunits. The 19S regulator is composed of a base, which contains 6 ATPase subunits and 2 non-ATPase subunits,…
ENSG00000125912	NCLN	-0.690749	1.3412E-06	4.85571E-05	56.7276	protein_coding	96.6718	59.4723	1.59107	5.70871	4.31375	NET59	nicalin	Enables ribosome binding activity. Involved in protein stabilization; regulation of protein complex stability; and regulation of protein-containing complex assembly. Located in endoplasmic reticulum membrane. Part of protein-containing complex. [provided by Alliance of Genome Resources, Apr 2022]
ENSG00000270605	ENSG00000270605	1.30767	1.34196E-06	4.85571E-05	56.7233	lncRNA	5.28738	13.1177	0.571177	0.343141	4.31375
ENSG00000214401	KANSL1-AS1	0.911541	1.37257E-06	4.95434E-05	56.5181	lncRNA	17.5689	33.14	2.17852	0.0539663	4.30501		KANSL1 antisense RNA 1
ENSG00000130309	COLGALT1	-0.712009	1.38578E-06	4.98981E-05	56.4314	protein_coding	88.2694	53.9942	7.72478	2.03851	4.30192	BSVD3;ColGalT 1;GLT25D1	collagen beta(1-O)galactosyltransferase 1	The protein encoded by this gene is one of two enzymes that transfers galactose moieties to hydroxylysine residues of collagen and mannose binding lectin. This gene is constitutively expressed and encodes a soluble protein that localizes to the endoplasmic reticulum. [provided by RefSeq, Dec 2015].
ENSG00000169100	SLC25A6	0.597181	1.5079E-06	5.40318E-05	55.6719	protein_coding	236.077	356.755	7.3991	22.7203	4.26735	AAC3;ANT;ANT 2;ANT 3;ANT3;ANT3Y	solute carrier family 25 member 6	This gene is a member of the mitochondrial carrier subfamily of solute carrier protein genes. The product of this gene functions as a gated pore that translocates ADP from the cytoplasm into the mitochondrial matrix and ATP from the mitochondrial matrix into the cytoplasm. The protein is implicated in the function of the permability transition pore complex (PTPC), which regulates the release of m…
ENSG00000292334	SLC25A6	0.597181	1.5079E-06	5.40318E-05	55.6719	protein_coding	236.077	356.755	7.3991	22.7203	4.26735	AAC3;ANT;ANT 2;ANT 3;ANT3;ANT3Y	solute carrier family 25 member 6	This gene is a member of the mitochondrial carrier subfamily of solute carrier protein genes. The product of this gene functions as a gated pore that translocates ADP from the cytoplasm into the mitochondrial matrix and ATP from the mitochondrial matrix into the cytoplasm. The protein is implicated in the function of the permability transition pore complex (PTPC), which regulates the release of m…
ENSG00000166803	PCLAF	0.740871	1.52363E-06	5.44632E-05	55.5792	protein_coding	276.143	462.473	36.4656	53.1664	4.2639	KIAA0101;L5;NS5ATP9;OEATC;OEATC-1;OEATC1;PAF;PAF15;p15(PAF);p15/PAF;p15PAF	PCNA clamp associated factor	Enables chromatin binding activity. Involved in several processes, including cellular macromolecule biosynthetic process; centrosome cycle; and response to UV. Located in centrosome; nucleus; and perinuclear region of cytoplasm. [provided by Alliance of Genome Resources, Apr 2022]
ENSG00000274276	ENSG00000274276	1.10246	1.53807E-06	5.48468E-05	55.4953	artifact	8.14997	17.4125	0.109835	0.93645	4.26085	CBS;CBSL	cystathionine beta-synthase like
ENSG00000245910	SNHG6	0.609028	1.54411E-06	5.49295E-05	55.46	lncRNA	420.132	641.191	28.6136	26.6612	4.26019		small nucleolar RNA host gene 6
ENSG00000173145	NOC3L	-0.763432	1.55024E-06	0.000055015	55.4248	protein_coding	48.2978	28.4705	1.3422	0.34553	4.25952	AD24;C10orf117;FAD24	NOC3 like DNA replication regulator	Enables RNA binding activity. Predicted to be involved in DNA replication initiation. Predicted to act upstream of or within fat cell differentiation. Located in mitochondrion; nucleolus; and nucleoplasm. [provided by Alliance of Genome Resources, Apr 2022]
ENSG00000244879	GABPB1-AS1	0.64135	1.58584E-06	5.58806E-05	55.2226	lncRNA	66.8938	104.074	1.3986	5.96754	4.25274		GABPB1 antisense RNA 1
ENSG00000176715	ACSF3	0.633614	1.58786E-06	5.58806E-05	55.2113	protein_coding	73.5517	114.339	2.75023	5.52996	4.25274		acyl-CoA synthetase family member 3	This gene encodes a member of the acyl-CoA synthetase family of enzymes that activate fatty acids by catalyzing the formation of a thioester linkage between fatty acids and coenzyme A. The encoded protein is localized to mitochondria, has high specificity for malonate and methylmalonate and possesses malonyl-CoA synthetase activity. Mutations in this gene are a cause of combined malonic and methy…
ENSG00000164086	DUSP7	-0.71908	1.58974E-06	5.58806E-05	55.2009	protein_coding	71.8339	43.4247	4.1832	2.75444	4.25274	MKPX;PYST2	dual specificity phosphatase 7	Dual-specificity phosphatases (DUSPs) constitute a large heterogeneous subgroup of the type I cysteine-based protein-tyrosine phosphatase superfamily. DUSPs are characterized by their ability to dephosphorylate both tyrosine and serine/threonine residues. DUSP7 belongs to a class of DUSPs, designated MKPs, that dephosphorylate MAPK (mitogen-activated protein kinase) proteins ERK (see MIM 601795),…
ENSG00000198355	PIM3	-0.596707	1.59444E-06	5.58806E-05	55.1746	protein_coding	190.63	125.958	8.91318	2.72397	4.25274	pim-3	Pim-3 proto-oncogene, serine/threonine kinase	The protein encoded by this gene belongs to the Ser/Thr protein kinase family, and PIM subfamily. This gene is overexpressed in hematological and epithelial tumors and is associated with MYC coexpression. It plays a role in the regulation of signal transduction cascades, contributing to both cell proliferation and survival, and provides a selective advantage in tumorigenesis. [provided by RefSeq,…
ENSG00000023734	STRAP	-0.583357	1.59738E-06	5.58806E-05	55.1582	protein_coding	329.928	220.008	13.3998	7.41708	4.25274	MAWD;PT-WD;UNRIP	serine/threonine kinase receptor associated protein	Enables RNA binding activity. Involved in maintenance of gastrointestinal epithelium; negative regulation of transforming growth factor beta receptor signaling pathway; and spliceosomal snRNP assembly. Located in cytosol. Part of SMN complex. Implicated in adenocarcinoma; colorectal carcinoma; large cell carcinoma; lung carcinoma; and squamous cell neoplasm. [provided by Alliance of Genome Resour…
ENSG00000274719	ENSG00000274719	1.15014	1.60034E-06	5.58806E-05	55.1422	lncRNA	7.24825	16.1986	0.559315	0.498252	4.25274
ENSG00000126457	PRMT1	-0.572739	1.60113E-06	5.58806E-05	55.1374	protein_coding	714.541	480.297	6.24604	7.50277	4.25274	ANM1;HCP1;HRMT1L2;IR1B4	protein arginine methyltransferase 1	This gene encodes a member of the protein arginine N-methyltransferase (PRMT) family. Post-translational modification of target proteins by PRMTs plays an important regulatory role in many biological processes, whereby PRMTs methylate arginine residues by transferring methyl groups from S-adenosyl-L-methionine to terminal guanidino nitrogen atoms. The encoded protein is a type I PRMT and is respo…
ENSG00000048828	FAM120A	-0.68954	1.61211E-06	0.000056131	55.0768	protein_coding	162.565	100.359	17.3074	7.41239	4.2508	C9orf10;HBVPTPAP;OSSA	family with sequence similarity 120 member A	Enables RNA binding activity. Located in cytosol. [provided by Alliance of Genome Resources, Apr 2022]
ENSG00000265241	RBM8A	-0.612215	1.6209E-06	5.63044E-05	55.0286	protein_coding	451.574	294.857	14.8393	24.3676	4.24946	BOV-1A;BOV-1B;BOV-1C;C1DELq21.1;DEL1q21.1;MDS014;RBM8;RBM8B;TAR;Y14;ZNRP;ZRNP1	RNA binding motif protein 8A	This gene encodes a protein with a conserved RNA-binding motif. The protein is found predominantly in the nucleus, although it is also present in the cytoplasm. It is preferentially associated with mRNAs produced by splicing, including both nuclear mRNAs and newly exported cytoplasmic mRNAs. It is thought that the protein remains associated with spliced mRNAs as a tag to indicate where introns ha…
ENSG00000058262	SEC61A1	-0.627691	1.66669E-06	5.76876E-05	54.7822	protein_coding	243.462	156.995	7.69913	15.0317	4.23892	ADTKD5;CVID15;HNFJ4;HSEC61;SEC61;SEC61A	SEC61 translocon subunit alpha 1	The protein encoded by this gene belongs to the SECY/SEC61- alpha family. It appears to play a crucial role in the insertion of secretory and membrane polypeptides into the endoplasmic reticulum. This protein found to be tightly associated with membrane-bound ribosomes, either directly or through adaptor proteins. This gene encodes an alpha subunit of the heteromeric SEC61 complex, which also con…
ENSG00000005007	UPF1	-0.587289	1.66854E-06	5.76876E-05	54.7724	protein_coding	181.65	120.804	5.2478	2.48487	4.23892	HUPF1;NORF1;RENT1;UTF;pNORF1;smg-2	UPF1 RNA helicase and ATPase	This gene encodes a protein that is part of a post-splicing multiprotein complex involved in both mRNA nuclear export and mRNA surveillance. mRNA surveillance detects exported mRNAs with truncated open reading frames and initiates nonsense-mediated mRNA decay (NMD). When translation ends upstream from the last exon-exon junction, this triggers NMD to degrade mRNAs containing premature stop codons…
ENSG00000116852	KIF21B	0.842583	1.68452E-06	5.80706E-05	54.6884	protein_coding	22.2561	39.6561	2.19812	2.21893	4.23604		kinesin family member 21B	This gene encodes a member of the kinesin superfamily. Kinesins are ATP-dependent microtubule-based motor proteins that are involved in the intracellular transport of membranous organelles. Single nucleotide polymorphisms in this gene are associated with inflammatory bowel disease and multiple sclerosis. Alternatively spliced transcript variants encoding multiple isoforms have been observed for t…
ENSG00000162408	NOL9	-0.685768	1.68748E-06	5.80706E-05	54.6728	protein_coding	74.2964	45.9589	0.875742	2.67218	4.23604	Grc3;NET6	nucleolar protein 9	Enables polynucleotide 5'-hydroxyl-kinase activity. Involved in maturation of 5.8S rRNA. Located in intermediate filament cytoskeleton and nucleolus. [provided by Alliance of Genome Resources, Apr 2022]
ENSG00000155926	SLA	-0.674167	1.69336E-06	5.81372E-05	54.6422	protein_coding	79.6731	49.7034	0.979057	2.89161	4.23555	SLA1;SLAP	Src like adaptor	Predicted to enable signaling receptor binding activity. Predicted to be involved in cell differentiation; innate immune response; and transmembrane receptor protein tyrosine kinase signaling pathway. Predicted to be located in cytosol. Predicted to be active in dendritic spine and focal adhesion. Predicted to be extrinsic component of cytoplasmic side of plasma membrane. [provided by Alliance of…
ENSG00000089048	ESF1	-0.725007	1.70428E-06	5.83764E-05	54.5856	protein_coding	61.2674	36.9001	2.79355	1.56445	4.23376	ABTAP;C20orf6;HDCMC28P;bA526K24.1	ESF1 nucleolar pre-rRNA processing protein	Enables RNA binding activity. Predicted to be involved in rRNA processing. Located in extracellular space. [provided by Alliance of Genome Resources, Apr 2022]
ENSG00000166226	CCT2	-0.584803	1.71067E-06	5.84597E-05	54.5526	protein_coding	513.506	342.047	19.3616	15.5964	4.23314	99D8.1;CCT-beta;CCTB;HEL-S-100n;PRO1633;TCP-1-beta	chaperonin containing TCP1 subunit 2	The protein encoded by this gene is a molecular chaperone that is a member of the chaperonin containing TCP1 complex (CCT), also known as the TCP1 ring complex (TRiC). This complex consists of two identical stacked rings, each containing eight different proteins. Unfolded polypeptides enter the central cavity of the complex and are folded in an ATP-dependent manner. The complex folds various prot…
ENSG00000170515	PA2G4	-0.605725	1.73288E-06	0.000059082	54.4391	protein_coding	578.819	379.885	28.1382	25.4195	4.22854	EBP1;HG4-1;ITAF45;p38-2G4	proliferation-associated 2G4	This gene encodes an RNA-binding protein that is involved in growth regulation. This protein is present in pre-ribosomal ribonucleoprotein complexes and may be involved in ribosome assembly and the regulation of intermediate and late steps of rRNA processing. This protein can interact with the cytoplasmic domain of the ErbB3 receptor and may contribute to transducing growth regulatory signals. Th…
ENSG00000104419	NDRG1	1.24505	1.74048E-06	5.92043E-05	54.401	protein_coding	9.20503	22.47	0.944882	5.16547	4.22765	CAP43;CMT4D;DRG-1;DRG1;GC4;HMSNL;NDR1;NMSL;PROXY1;RIT42;RTP;TARG1;TDD5	N-myc downstream regulated 1	This gene is a member of the N-myc downregulated gene family which belongs to the alpha/beta hydrolase superfamily. The protein encoded by this gene is a cytoplasmic protein involved in stress responses, hormone responses, cell growth, and differentiation. The encoded protein is necessary for p53-mediated caspase activation and apoptosis. Mutations in this gene are a cause of Charcot-Marie-Tooth …
ENSG00000136819	C9orf78	-0.718029	1.74649E-06	5.92723E-05	54.3704	protein_coding	310.446	187.705	9.60706	31.39	4.22715	CSU2;HCA59;HSPC220;TLS1;bA409K20.3	chromosome 9 open reading frame 78	Located in cytosol and nucleoplasm. [provided by Alliance of Genome Resources, Apr 2022]
ENSG00000148450	MSRB2	0.773055	1.79154E-06	6.06616E-05	54.1473	protein_coding	30.6558	52.4469	2.96699	1.68865	4.21709	CBS-1;CBS1;CGI-131;MSRB;PILB	methionine sulfoxide reductase B2	Predicted to enable actin binding activity; peptide-methionine (R)-S-oxide reductase activity; and zinc ion binding activity. Predicted to be involved in actin filament polymerization and protein repair. Predicted to be located in mitochondrion. Predicted to be active in cytoplasm. [provided by Alliance of Genome Resources, Apr 2022]
ENSG00000113356	POLR3G	-0.815145	1.80493E-06	6.09752E-05	54.0823	protein_coding	38.1899	21.6744	1.69229	0.336589	4.21485	C31;RPC32;RPC7	RNA polymerase III subunit G	Enables chromatin binding activity. Involved in positive regulation of innate immune response; positive regulation of interferon-beta production; and transcription by RNA polymerase III. Acts upstream of or within cell population proliferation. Located in cytosol and nuclear body. Part of RNA polymerase III complex. [provided by Alliance of Genome Resources, Apr 2022]
ENSG00000103253	HAGHL	0.835773	1.82209E-06	6.14143E-05	53.9996	protein_coding	18.4981	33.0403	0.864448	0.19497	4.21173		hydroxyacylglutathione hydrolase like	Predicted to enable hydroxyacylglutathione hydrolase activity and metal ion binding activity. Predicted to be involved in methylglyoxal catabolic process to D-lactate via S-lactoyl-glutathione. [provided by Alliance of Genome Resources, Apr 2022]
ENSG00000147155	EBP	0.641386	1.83806E-06	6.16342E-05	53.9233	protein_coding	99.7976	156.197	3.08388	15.0031	4.21018	CDPX2;CHO2;CPX;CPXD;MEND	EBP cholestenol delta-isomerase	The protein encoded by this gene is an integral membrane protein of the endoplasmic reticulum. It is a high affinity binding protein for the antiischemic phenylalkylamine Ca2+ antagonist [3H]emopamil and the photoaffinity label [3H]azidopamil. It is similar to sigma receptors and may be a member of a superfamily of high affinity drug-binding proteins in the endoplasmic reticulum of different tiss…
ENSG00000168264	IRF2BP2	0.55954	1.84142E-06	6.16342E-05	53.9074	protein_coding	183.169	269.912	1.55537	1.70897	4.21018	CVID14;LRIR2	interferon regulatory factor 2 binding protein 2	This gene encodes an interferon regulatory factor-2 (IRF2) binding protein that interacts with the C-terminal transcriptional repression domain of IRF2. Alternative splicing results in multiple transcript variants encoding distinct isoforms. [provided by RefSeq, Jul 2008].
ENSG00000160255	ITGB2	-0.753894	1.84203E-06	6.16342E-05	53.9046	protein_coding	48.7587	28.9931	1.60926	0.734465	4.21018	CD18;LAD;LCAMB;LFA-1;MAC-1;MF17;MFI7	integrin subunit beta 2	This gene encodes an integrin beta chain, which combines with multiple different alpha chains to form different integrin heterodimers. Integrins are integral cell-surface proteins that participate in cell adhesion as well as cell-surface mediated signalling. The encoded protein plays an important role in immune response and defects in this gene cause leukocyte adhesion deficiency. Alternative spl…
ENSG00000141295	SCRN2	0.759358	1.84844E-06	6.16342E-05	53.8743	protein_coding	28.7412	48.6303	2.06097	0.317969	4.21018	Ses2	secernin 2	Predicted to enable cysteine-type exopeptidase activity and dipeptidase activity. Predicted to be involved in proteolysis. Located in extracellular exosome. [provided by Alliance of Genome Resources, Apr 2022]
ENSG00000135829	DHX9	-0.582356	1.84949E-06	6.16342E-05	53.8693	protein_coding	220.42	146.908	0.86238	7.67518	4.21018	DDX9;LKP;MRD75;NDH2;NDHII;RHA	DExH-box helicase 9	This gene encodes a member of the DEAH-containing family of RNA helicases. The encoded protein is an enzyme that catalyzes the ATP-dependent unwinding of double-stranded RNA and DNA-RNA complexes. This protein localizes to both the nucleus and the cytoplasm and functions as a transcriptional regulator. This protein may also be involved in the expression and nuclear export of retroviral RNAs. Alte…
ENSG00000104823	ECH1	0.621546	1.87799E-06	6.24433E-05	53.7362	protein_coding	63.9306	98.3112	1.54761	1.55489	4.20451	HPXEL	enoyl-CoA hydratase 1	This gene encodes a member of the hydratase/isomerase superfamily. The gene product shows high sequence similarity to enoyl-coenzyme A (CoA) hydratases of several species, particularly within a conserved domain characteristic of these proteins. The encoded protein, which contains a C-terminal peroxisomal targeting sequence, localizes to the peroxisome. The rat ortholog, which localizes to the mat…
ENSG00000103174	NAGPA	-0.985404	1.91161E-06	6.34182E-05	53.5824	protein_coding	24.1085	12.021	1.03755	1.2079	4.19779	APAA;UCE	N-acetylglucosamine-1-phosphodiester alpha-N-acetylglucosaminidase	Hydrolases are transported to lysosomes after binding to mannose 6-phosphate receptors in the trans-Golgi network. This gene encodes the enzyme that catalyzes the second step in the formation of the mannose 6-phosphate recognition marker on lysosomal hydrolases. Commonly known as 'uncovering enzyme' or UCE, this enzyme removes N-acetyl-D-glucosamine (GlcNAc) residues from GlcNAc-alpha-P-mannose m…
ENSG00000140740	UQCRC2	0.610505	1.91837E-06	6.34998E-05	53.5514	protein_coding	407.643	623.028	15.7975	51.9236	4.19723	MC3DN5;QCR2;UQCR2	ubiquinol-cytochrome c reductase core protein 2	The protein encoded by this gene is located in the mitochondrion, where it is part of the ubiquinol-cytochrome c reductase complex (also known as complex III). This complex constitutes a part of the mitochondrial respiratory chain. Defects in this gene are a cause of mitochondrial complex III deficiency nuclear type 5. [provided by RefSeq, Jul 2015].
ENSG00000119927	GPAM	-1.02894	1.9386E-06	6.40258E-05	53.461	protein_coding	20.8873	10.147	1.013	0.531673	4.19365	GPAT;GPAT1	glycerol-3-phosphate acyltransferase, mitochondrial	This gene encodes a mitochondrial enzyme which prefers saturated fatty acids as its substrate for the synthesis of glycerolipids. This metabolic pathway's first step is catalyzed by the encoded enzyme. Two forms for this enzyme exist, one in the mitochondria and one in the endoplasmic reticulum. Two alternatively spliced transcript variants have been described for this gene. [provided by RefSeq, …
ENSG00000236924	LINC02851	1.09331	1.94936E-06	6.42141E-05	53.4129	lncRNA	9.25654	20.0891	0.196427	2.70351	4.19237		long intergenic non-protein coding RNA 2851
ENSG00000123983	ACSL3	0.638723	0.000001953	6.42141E-05	53.3965	protein_coding	54.4645	84.7756	1.65546	0.0379711	4.19237	ACS3;FACL3;LACS 3;LACS3;PRO2194	acyl-CoA synthetase long chain family member 3	The protein encoded by this gene is an isozyme of the long-chain fatty-acid-coenzyme A ligase family. Although differing in substrate specificity, subcellular localization, and tissue distribution, all isozymes of this family convert free long-chain fatty acids into fatty acyl-CoA esters, and thereby play a key role in lipid biosynthesis and fatty acid degradation. This isozyme is highly expresse…
ENSG00000132507	EIF5A	-0.566085	1.95902E-06	6.42688E-05	53.3698	protein_coding	579.272	391.086	12.5953	11.1552	4.192	EIF-5A;EIF5A1;FABAS;eIF-4D;eIF5AI	eukaryotic translation initiation factor 5A	Enables U6 snRNA binding activity and protein N-terminus binding activity. Involved in several processes, including cellular response to virus; positive regulation of intrinsic apoptotic signaling pathway by p53 class mediator; and tumor necrosis factor-mediated signaling pathway. Located in annulate lamellae; cytoplasm; and nucleus. Part of nuclear pore. [provided by Alliance of Genome Resources…
ENSG00000181817	LSM10	-0.749295	1.98975E-06	6.51323E-05	53.2354	protein_coding	47.2225	28.0717	1.07932	0.218483	4.1862	MST074;MSTP074	LSM10, U7 small nuclear RNA associated	Enables U7 snRNA binding activity. Involved in positive regulation of G1/S transition of mitotic cell cycle. Located in Cajal body. Part of U7 snRNP. [provided by Alliance of Genome Resources, Apr 2022]
ENSG00000160633	SAFB	-0.56828	2.05206E-06	6.68471E-05	52.9697	protein_coding	218.538	147.248	5.33156	3.07995	4.17492	HAP;HET;SAB-B1;SAF-B;SAF-B1;SAFB1	scaffold attachment factor B	This gene encodes a DNA-binding protein which has high specificity for scaffold or matrix attachment region DNA elements (S/MAR DNA). This protein is thought to be involved in attaching the base of chromatin loops to the nuclear matrix but there is conflicting evidence as to whether this protein is a component of chromatin or a nuclear matrix protein. Scaffold attachment factors are a specific su…
ENSG00000101084	RAB5IF	-0.613205	2.05328E-06	6.68471E-05	52.9646	protein_coding	150.592	98.0933	4.27908	7.02787	4.17492	C20orf24;CFSMR2;OPTI;PNAS-11;RCAF1;RIP5	RAB5 interacting factor	Involved in mitochondrial respirasome assembly. Located in mitochondrial respirasome. [provided by Alliance of Genome Resources, Apr 2022]
ENSG00000233476	EEF1A1P6	0.597327	2.05946E-06	6.68471E-05	52.9387	processed_pseudogene	127.331	192.863	9.13586	4.10751	4.17492		eukaryotic translation elongation factor 1 alpha 1 pseudogene 6
ENSG00000146416	AIG1	0.966193	2.06025E-06	6.68471E-05	52.9356	protein_coding	21.149	42.0314	2.97083	6.83024	4.17492	AIG-1;dJ95L4.1	androgen induced 1	Enables hydrolase activity. Involved in long-chain fatty acid catabolic process. Located in membrane. [provided by Alliance of Genome Resources, Apr 2022]
ENSG00000176340	COX8A	0.557662	2.07274E-06	6.71049E-05	52.8835	protein_coding	393.868	579.689	8.55394	6.21557	4.17325	COX;COX8;COX8-2;COX8L;MC4DN15;VIII;VIII-L	cytochrome c oxidase subunit 8A	The protein encoded by this gene is the terminal enzyme of the respiratory chain, coupling the transfer of electrons from cytochrome c to molecular oxygen, with the concomitant production of a proton electrochemical gradient across the inner mitochondrial membrane. In addition to 3 mitochondrially encoded subunits, which perform the catalytic function, the eukaryotic enzyme contains nuclear-encod…
ENSG00000173230	GOLGB1	0.719479	2.10636E-06	6.80442E-05	52.7455	protein_coding	30.6191	50.3653	0.0623587	0.773654	4.16721	GCP;GCP372;GOLIM1	golgin B1	Enables RNA binding activity. Involved in protein localization to pericentriolar material. Located in Golgi apparatus and endoplasmic reticulum-Golgi intermediate compartment. [provided by Alliance of Genome Resources, Apr 2022]
ENSG00000182459	TEX19	1.13148	2.1318E-06	6.87155E-05	52.6431	protein_coding	7.19017	15.7998	0.641444	0.0657609	4.16295		testis expressed 19	Predicted to enable piRNA binding activity. Involved in negative regulation of transposition. Predicted to be active in cytoplasm and nucleus. [provided by Alliance of Genome Resources, Apr 2022]
ENSG00000164611	PTTG1	0.584485	2.14818E-06	6.89381E-05	52.5772	protein_coding	181.566	272.649	9.64581	13.455	4.16154	EAP1;ECRAR;HPTTG;PTTG;TUTR1	PTTG1 regulator of sister chromatid separation, securin	The encoded protein is a homolog of yeast securin proteins, which prevent separins from promoting sister chromatid separation. It is an anaphase-promoting complex (APC) substrate that associates with a separin until activation of the APC. The gene product has transforming activity in vitro and tumorigenic activity in vivo, and the gene is highly expressed in various tumors. The gene product conta…
ENSG00000136718	IMP4	-0.769608	2.14987E-06	6.89381E-05	52.5705	protein_coding	64.7832	37.564	4.63824	4.47734	4.16154	BXDC4	IMP U3 small nucleolar ribonucleoprotein 4	The protein encoded by this gene, along with IMP3 and MPP10, is part of the 60-80S U3 small nucleolar ribonucleoprotein (U3 snoRNP) complex. This complex is necessary for the early cleavage steps of pre-18S ribosomal RNA processing. Several transcript variants encoding different isoforms have been found for this gene. [provided by RefSeq, Feb 2016].
ENSG00000203288	TDRKH-AS1	3.10182	2.15271E-06	6.89381E-05	52.5676	lncRNA	0.333467	2.98116	0.0211819	0.0141079	4.16154		TDRKH antisense RNA 1
ENSG00000161547	SRSF2	-0.578908	2.19414E-06	7.01127E-05	52.3965	protein_coding	653.863	438.157	11.1784	26.5699	4.1542	PR264;SC-35;SC35;SFRS2;SFRS2A;SRp30b	serine and arginine rich splicing factor 2	The protein encoded by this gene is a member of the serine/arginine (SR)-rich family of pre-mRNA splicing factors, which constitute part of the spliceosome. Each of these factors contains an RNA recognition motif (RRM) for binding RNA and an RS domain for binding other proteins. The RS domain is rich in serine and arginine residues and facilitates interaction between different SR splicing factors…
ENSG00000099901	RANBP1	-0.565611	2.24237E-06	7.14579E-05	52.2114	protein_coding	512.029	345.805	23.0399	6.45901	4.14595	HTF9A	RAN binding protein 1	This gene encodes a protein that forms a complex with Ras-related nuclear protein (Ran) and metabolizes guanoside triphosphate (GTP). This complex participates in the regulation of the cell cycle by controlling transport of proteins and nucleic acids into the nucleus. There are multiple pseudogenes for this gene on chromosomes 9, 12, 17, and X. Alternative splicing results in multiple transcript …
ENSG00000119950	MXI1	1.01844	2.24592E-06	7.14579E-05	52.1982	protein_coding	9.68868	19.7643	0.561179	0.813756	4.14595	MAD2;MXD2;MXI;bHLHc11	MAX interactor 1, dimerization protein	Expression of the c-myc gene, which produces an oncogenic transcription factor, is tightly regulated in normal cells but is frequently deregulated in human cancers. The protein encoded by this gene is a transcriptional repressor thought to negatively regulate MYC function, and is therefore a potential tumor suppressor. This protein inhibits the transcriptional activity of MYC by competing for MAX…
ENSG00000071655	MBD3	-0.752016	2.27135E-06	7.21117E-05	52.1023	protein_coding	80.1938	47.0423	4.93705	6.74247	4.14199		methyl-CpG binding domain protein 3	DNA methylation is the major modification of eukaryotic genomes and plays an essential role in mammalian development. This gene belongs to a family of nuclear proteins which are characterized by the presence of a methyl-CpG binding domain (MBD). The encoded protein is a subunit of the NuRD, a multisubunit complex containing nucleosome remodeling and histone deacetylase activities. Unlike the othe…
ENSG00000187051	RPS19BP1	-0.604835	2.28381E-06	7.22899E-05	52.0559	protein_coding	130.31	85.3846	0.66861	5.12935	4.14092	AROS;S19BP	ribosomal protein S19 binding protein 1	Enables enzyme binding activity. Located in cytosol; nucleolus; and nucleoplasm. [provided by Alliance of Genome Resources, Apr 2022]
ENSG00000111361	EIF2B1	-0.685417	2.28676E-06	7.22899E-05	52.045	protein_coding	75.7196	46.7567	1.46551	4.08251	4.14092	EIF2B;EIF2BA;EIF2Balpha;VWM1	eukaryotic translation initiation factor 2B subunit alpha	This gene encodes one of five subunits of eukaryotic translation initiation factor 2B (EIF2B), a GTP exchange factor for eukaryotic initiation factor 2 and an essential regulator for protein synthesis. Mutations in this gene and the genes encoding other EIF2B subunits have been associated with leukoencephalopathy with vanishing white matter. [provided by RefSeq, Oct 2009].
ENSG00000179950	PUF60	-0.641459	2.29787E-06	7.24859E-05	52.0038	protein_coding	121.665	77.5794	4.35167	7.06347	4.13975	FIR;RoBPI;SIAHBP1;VRJS	poly(U) binding splicing factor 60	This gene encodes a nucleic acid-binding protein that plays a role in a variety of nuclear processes, including pre-mRNA splicing and transcriptional regulation. The encoded protein forms a complex with the far upstream DNA element (FUSE) and FUSE-binding protein at the myelocytomatosis oncogene (MYC) promoter. This complex represses MYC transcription through the core-TFIIH basal transcription fa…
ENSG00000156697	UTP14A	-0.669855	2.33025E-06	7.33507E-05	51.8854	protein_coding	74.1715	46.6308	3.92698	0.466604	4.1346	NYCO16;SDCCAG16;Utp14;dJ537K23.3	UTP14A small subunit processome component	This gene encodes a member of the uridine triphosphate 14 family. As an essential component of a large ribonucleoprotein complex bound to the U3 small nucleolar RNA, the encoded protein is involved in ribosome biogenesis and 18S rRNA synthesis. An autosomal retrotransposed copy of this X-linked gene exists on chromosome 13. Alternative splicing results in multiple transcript variants.[provided by…
ENSG00000164045	CDC25A	-0.767984	2.3493E-06	0.000073793	51.8166	protein_coding	61.2087	35.5404	4.43707	4.01262	4.13198	CDC25A2	cell division cycle 25A	CDC25A is a member of the CDC25 family of phosphatases. CDC25A is required for progression from G1 to the S phase of the cell cycle. It activates the cyclin-dependent kinase CDC2 by removing two phosphate groups. CDC25A is specifically degraded in response to DNA damage, which prevents cells with chromosomal abnormalities from progressing through cell division. CDC25A is an oncogene, although its…
ENSG00000109861	CTSC	-0.596829	2.37619E-06	7.44793E-05	51.7204	protein_coding	122.007	80.8451	0.564797	2.98242	4.12796	CPPI;DPP-I;DPP1;DPPI;HMS;JP;JPD;PALS;PDON1;PLS	cathepsin C	This gene encodes a member of the peptidase C1 family and lysosomal cysteine proteinase that appears to be a central coordinator for activation of many serine proteinases in cells of the immune system. Alternative splicing results in multiple transcript variants, at least one of which encodes a preproprotein that is proteolytically processed to generate heavy and light chains that form a disulfid…
ENSG00000119326	CTNNAL1	0.778191	2.39335E-06	7.47577E-05	51.6598	protein_coding	27.6678	47.7704	1.4437	4.35418	4.12634	ACRP;CLLP;alpha-CATU	catenin alpha like 1	Predicted to enable actin filament binding activity and cadherin binding activity. Acts upstream of or within Rho protein signal transduction. Located in cytosol. [provided by Alliance of Genome Resources, Apr 2022]
ENSG00000112658	SRF	-0.752848	2.40357E-06	7.47577E-05	51.6239	protein_coding	52.548	30.8846	1.0548	3.0685	4.12634	MCM1	serum response factor	This gene encodes a ubiquitous nuclear protein that stimulates both cell proliferation and differentiation. It is a member of the MADS (MCM1, Agamous, Deficiens, and SRF) box superfamily of transcription factors. This protein binds to the serum response element (SRE) in the promoter region of target genes. This protein regulates the activity of many immediate-early genes, for example c-fos, and t…
ENSG00000185813	PCYT2	0.920416	0.000002404	7.47577E-05	51.6224	protein_coding	17.0318	32.5277	1.86627	3.63209	4.12634	ET;SPG82	phosphate cytidylyltransferase 2, ethanolamine	This gene encodes an enzyme that catalyzes the formation of CDP-ethanolamine from CTP and phosphoethanolamine in the Kennedy pathway of phospholipid synthesis. Alternative splicing results in multiple transcript variants. [provided by RefSeq, May 2010].
ENSG00000148843	PDCD11	-0.825798	2.41282E-06	7.47577E-05	51.5915	protein_coding	77.5123	43.0469	7.82589	7.57821	4.12634	ALG-4;ALG4;NFBP;RRP5	programmed cell death 11	PDCD11 is a NF-kappa-B (NFKB1; 164011)-binding protein that colocalizes with U3 RNA (MIM 180710) in the nucleolus and is required for rRNA maturation and generation of 18S rRNA (Sweet et al., 2003 [PubMed 14624448]; Sweet et al., 2008 [PubMed 17654514]).[supplied by OMIM, Oct 2008].
ENSG00000164938	TP53INP1	2.05055	2.41533E-06	7.47577E-05	51.5966	protein_coding	1.27579	5.24029	0.00259828	0.642725	4.12634	SIP;TP53DINP1;TP53INP1A;TP53INP1B;Teap;p53DINP1	tumor protein p53 inducible nuclear protein 1	Predicted to enable antioxidant activity. Involved in autophagic cell death; positive regulation of autophagy; and positive regulation of transcription, DNA-templated. Located in autophagosome; cytosol; and nucleus. [provided by Alliance of Genome Resources, Apr 2022]
ENSG00000141076	UTP4	-0.703037	2.41831E-06	7.47577E-05	51.5723	protein_coding	63.6192	38.8996	3.49202	1.71309	4.12634	CIRH1A;CIRHIN;NAIC;TEX292	UTP4 small subunit processome component	This gene encodes a WD40-repeat-containing protein that is localized to the nucleolus. Mutation of this gene causes North American Indian childhood cirrhosis, a severe intrahepatic cholestasis that results in transient neonatal jaundice, and progresses to periportal fibrosis and cirrhosis in childhood and adolescence. Alternative splicing results in multiple transcript variants. [provided by RefS…
ENSG00000143294	PRCC	-0.613284	2.42052E-06	7.47577E-05	51.5646	protein_coding	151.951	98.9838	8.82835	6.03115	4.12634	RCCP1;TPRC	proline rich mitotic checkpoint control factor	This gene encodes a protein that may play a role in pre-mRNA splicing. Chromosomal translocations (X;1)(p11;q21) that result in fusion of this gene to TFE3 (GeneID 7030) have been associated with papillary renal cell carcinoma. A PRCC-TFE3 fusion protein is expressed in affected carcinomas and is likely associated with altered gene transactivation. This fusion protein has also been associated wit…
ENSG00000205078	SYCE1L	1.26763	2.44161E-06	7.52514E-05	51.4925	protein_coding	4.92895	11.8679	0.235995	0.286382	4.12349	MRP2	synaptonemal complex central element protein 1 like	Predicted to be involved in synaptonemal complex assembly. Located in intermediate filament cytoskeleton. [provided by Alliance of Genome Resources, Apr 2022]
ENSG00000174276	ZNHIT2	-1.20931	2.45012E-06	7.53566E-05	51.4633	protein_coding	14.9842	6.43341	1.47985	0.356016	4.12288	C11orf5;FON	zinc finger HIT-type containing 2	Predicted to enable metal ion binding activity. [provided by Alliance of Genome Resources, Apr 2022]
ENSG00000167513	CDT1	0.599248	2.48979E-06	7.61642E-05	51.3275	protein_coding	86.5049	130.779	2.42767	7.286	4.11825	DUP;RIS2	chromatin licensing and DNA replication factor 1	The protein encoded by this gene is involved in the formation of the pre-replication complex that is necessary for DNA replication. The encoded protein can bind geminin, which prevents replication and may function to prevent this protein from initiating replication at inappropriate origins. Phosphorylation of this protein by cyclin A-dependent kinases results in degradation of the protein. [provi…
ENSG00000163376	KBTBD8	-0.976628	2.49132E-06	7.61642E-05	51.3225	protein_coding	32.9701	17.1371	2.48647	3.40115	4.11825	TA-KRP;TAKRP	kelch repeat and BTB domain containing 8	Involved in neural crest cell development; neural crest formation; and protein monoubiquitination. Part of Cul3-RING ubiquitin ligase complex. [provided by Alliance of Genome Resources, Apr 2022]
ENSG00000162368	CMPK1	-0.599505	2.49186E-06	7.61642E-05	51.3205	protein_coding	120.855	79.6661	4.52076	1.83636	4.11825	CK;CMK;CMPK;UMK;UMP-CMPK;UMPK	cytidine/uridine monophosphate kinase 1	This gene encodes one of the enzymes required for cellular nucleic acid biosynthesis. This enzyme catalyzes the transfer of a phosphate group from ATP to CMP, UMP, or dCMP, to form the corresponding diphosphate nucleotide. Alternate splicing results in both coding and non-coding transcript variants. [provided by RefSeq, Feb 2012].
ENSG00000127804	METTL16	-0.694182	2.51138E-06	7.66023E-05	51.2551	protein_coding	63.1098	38.8377	2.73409	1.62555	4.11576	METT10D	methyltransferase 16, RNA N6-adenosine	Enables RNA binding activity and RNA methyltransferase activity. Involved in RNA modification and regulation of mRNA metabolic process. Located in cytoplasm and nucleus. [provided by Alliance of Genome Resources, Apr 2022]
ENSG00000163961	RNF168	0.65029	2.5214E-06	7.67493E-05	51.2217	protein_coding	78.1958	122.925	7.51632	6.64214	4.11493	RIDL;hRNF168	ring finger protein 168	This gene encodes an E3 ubiquitin ligase protein that contains a RING finger, a motif present in a variety of functionally distinct proteins and known to be involved in protein-DNA and protein-protein interactions. The protein is involved in DNA double-strand break (DSB) repair. Mutations in this gene result in Riddle syndrome. [provided by RefSeq, Sep 2011].
ENSG00000169689	CENPX	-0.682715	2.52681E-06	7.67559E-05	51.2038	protein_coding	94.3265	58.6227	9.38268	2.5332	4.11489	CENP-X;D9;FAAP10;MHF2;STRA13	centromere protein X	Enables DNA binding activity. Contributes to double-stranded DNA binding activity. Involved in replication fork processing and resolution of meiotic recombination intermediates. Part of FANCM-MHF complex and Fanconi anaemia nuclear complex. [provided by Alliance of Genome Resources, Apr 2022]
ENSG00000289316	ENSG00000289316	1.23468	2.55321E-06	7.73829E-05	51.1171	lncRNA	8.53311	20.6924	1.14444	4.57736	4.11135
ENSG00000141965	FEM1A	-0.747262	2.55794E-06	7.73829E-05	51.1014	protein_coding	76.1815	44.9138	5.41702	5.9884	4.11135	EPRAP	fem-1 homolog A	Enables EP4 subtype prostaglandin E2 receptor binding activity and ubiquitin ligase-substrate adaptor activity. Involved in negative regulation of inflammatory response and ubiquitin-dependent protein catabolic process via the C-end degron rule pathway. Part of Cul2-RING ubiquitin ligase complex. Is active in mitochondrion. [provided by Alliance of Genome Resources, Apr 2022]
ENSG00000090013	BLVRB	0.921149	2.56798E-06	7.75279E-05	51.0687	protein_coding	16.6166	31.7851	2.47433	2.14421	4.11054	BVRB;FLR;HEL-S-10;SDR43U1	biliverdin reductase B	The final step in heme metabolism in mammals is catalyzed by the cytosolic biliverdin reductase enzymes A and B (EC 1.3.1.24).[supplied by OMIM, Jul 2009]
ENSG00000114739	ACVR2B	0.740244	2.59484E-06	0.000078048	50.9818	protein_coding	28.0344	46.5984	0.761022	2.73064	4.10764	ACTRIIB;ActR-IIB;HTX4	activin A receptor type 2B	Activins are dimeric growth and differentiation factors which belong to the transforming growth factor-beta (TGF-beta) superfamily of structurally related signaling proteins. Activins signal through a heteromeric complex of receptor serine kinases which include at least two type I (I and IB) and two type II (II and IIB) receptors. These receptors are all transmembrane proteins, composed of a liga…
ENSG00000086506	HBQ1	0.98422	2.59697E-06	0.000078048	50.9751	protein_coding	10.8102	21.6175	0.176177	1.85895	4.10764	HBQ	hemoglobin subunit theta 1	Theta-globin mRNA is found in human fetal erythroid tissue but not in adult erythroid or other nonerythroid tissue. The theta-1 gene may be expressed very early in embryonic life, perhaps sometime before 5 weeks. Theta-1 is a member of the human alpha-globin gene cluster that involves five functional genes and two pseudogenes. The order of genes is: 5' - zeta - pseudozeta - mu - pseudoalpha-2 -ps…
ENSG00000167004	PDIA3	-0.563204	2.6109E-06	0.000078048	50.9302	protein_coding	290.605	196.351	6.73242	10.0586	4.10764	ER60;ERp57;ERp60;ERp61;GRP57;GRP58;HEL-S-269;HEL-S-93n;HsT17083;P58;PI-PLC	protein disulfide isomerase family A member 3	This gene encodes a protein of the endoplasmic reticulum that interacts with lectin chaperones calreticulin and calnexin to modulate folding of newly synthesized glycoproteins. The protein was once thought to be a phospholipase; however, it has been demonstrated that the protein actually has protein disulfide isomerase activity. It is thought that complexes of lectins and this protein mediate pro…
ENSG00000157514	TSC22D3	2.25125	2.61252E-06	0.000078048	50.9567	protein_coding	0.937334	4.59034	0.175781	0.276436	4.10764	DIP;DSIPI;GILZ;TSC-22R	TSC22 domain family member 3	This gene encodes the anti-inflammatory protein glucocorticoid (GC)-induced leucine zipper. Expression of this gene stimulated by glucocorticoids and interleukin 10 and it appears to play a key role in the anti-inflammatory and immunosuppressive effects of this steroid. This protein has also been shown to inhibit pro-inflammatory molecules including nuclear factor &#954;B. Alternate splicing resu…
ENSG00000215301	DDX3X	-0.592986	2.62166E-06	0.000078048	50.8959	protein_coding	116.412	77.2899	1.79638	1.80621	4.10764	CAP-Rf;DBX;DDX14;DDX3;HLP2;MRX102;MRXSSB	DEAD-box helicase 3 X-linked	The protein encoded by this gene is a member of the large DEAD-box protein family, that is defined by the presence of the conserved Asp-Glu-Ala-Asp (DEAD) motif, and has ATP-dependent RNA helicase activity. This protein has been reported to display a high level of RNA-independent ATPase activity, and unlike most DEAD-box helicases, the ATPase activity is thought to be stimulated by both RNA and D…
ENSG00000229140	CCDC26	0.658177	2.63214E-06	0.000078048	50.8627	lncRNA	41.8175	65.9302	0.322656	0.952777	4.10764	GLM7;RAM	CCDC26 long non-coding RNA
ENSG00000060688	SNRNP40	-0.561676	2.63225E-06	0.000078048	50.8624	protein_coding	211.362	143.221	8.17025	1.20477	4.10764	40K;HPRP8BP;PRP8BP;PRPF8BP;SPF38;WDR57	small nuclear ribonucleoprotein U5 subunit 40	This gene encodes a component of the U5 small nuclear ribonucleoprotein (snRNP) particle. The U5 snRNP is part of the spliceosome, a multiprotein complex that catalyzes the removal of introns from pre-messenger RNAs. [provided by RefSeq, Jul 2008].
ENSG00000160392	C19orf47	-0.779103	2.63327E-06	0.000078048	50.8592	protein_coding	40.2347	23.2992	1.05254	1.36532	4.10764		chromosome 19 open reading frame 47	Located in nucleoplasm. [provided by Alliance of Genome Resources, Apr 2022]
ENSG00000091409	ITGA6	1.14581	2.63596E-06	0.000078048	50.8511	protein_coding	6.79863	15.0537	0.744756	0.42062	4.10764	CD49f;ITGA6A;ITGA6B;JEB6;VLA-6	integrin subunit alpha 6	The gene encodes a member of the integrin alpha chain family of proteins. Integrins are heterodimeric integral membrane proteins composed of an alpha chain and a beta chain that function in cell surface adhesion and signaling. The encoded preproprotein is proteolytically processed to generate light and heavy chains that comprise the alpha 6 subunit. This subunit may associate with a beta 1 or bet…
ENSG00000145365	TIFA	0.886247	2.63882E-06	0.000078048	50.8418	protein_coding	16.1919	30.1244	1.87378	1.10871	4.10764	T2BP;T6BP;TIFAA	TRAF interacting protein with forkhead associated domain	This gene encodes an adapter protein involved in adaptive and innate immunity. This protein includes a forkhead-associated (FHA) domain that specifically binds to phosphorylated serine and threonine residues. In response to bacterial infection, the encoded host cell protein undergoes an intermolecular interaction between the FHA domain and a phosphorylated threonine that leads to protein oligomer…
ENSG00000196227	FAM217B	-0.604764	2.64337E-06	0.000078048	50.8273	protein_coding	105.612	69.4827	3.34886	0.861959	4.10764	C20orf177;dJ551D2.5	family with sequence similarity 217 member B	Located in cytosol and nucleoplasm. [provided by Alliance of Genome Resources, Apr 2022]
ENSG00000009335	UBE3C	-0.671411	2.66127E-06	7.83312E-05	50.7711	protein_coding	79.1368	49.5692	5.64111	1.85583	4.10607	HECTH2;NDSMBA;NEDSMBA;RAUL	ubiquitin protein ligase E3C	Enables ubiquitin protein ligase activity. Involved in protein polyubiquitination. Predicted to be located in nucleus. Predicted to be part of proteasome complex. [provided by Alliance of Genome Resources, Apr 2022]
ENSG00000025772	TOMM34	-0.766473	2.66357E-06	7.83312E-05	50.764	protein_coding	57.2171	33.2813	4.49728	3.35579	4.10607	HTOM34P;TOM34;URCC3	translocase of outer mitochondrial membrane 34	The protein encoded by this gene is involved in the import of precursor proteins into mitochondria. The encoded protein has a chaperone-like activity, binding the mature portion of unfolded proteins and aiding their import into mitochondria. This protein, which is found in the cytoplasm and sometimes associated with the outer mitochondrial membrane, has a weak ATPase activity and contains 6 TPR r…
ENSG00000115946	PNO1	-1.04197	2.70651E-06	7.94357E-05	50.6312	protein_coding	31.6342	15.8717	2.03027	4.06269	4.09998	KHRBP1;RRP20	partner of NOB1 homolog	Enables RNA binding activity. Located in nucleolus and nucleoplasm. [provided by Alliance of Genome Resources, Apr 2022]
ENSG00000289740	TALAM1	1.01322	2.78283E-06	8.15137E-05	50.4008	lncRNA	21.6599	43.2515	4.35031	7.72656	4.08877		TALAM1 transcript, MALAT1 antisense RNA
ENSG00000005483	KMT2E	0.585327	2.80224E-06	8.19198E-05	50.3432	protein_coding	83.6935	125.538	3.65564	0.125949	4.08661	HDCMC04P;MLL5;NKp44L;ODLURO;SETD5B	lysine methyltransferase 2E (inactive)	This gene is a member of the myeloid/lymphoid or mixed-lineage leukemia (MLL) family and encodes a protein with an N-terminal PHD zinc finger and a central SET domain. Overexpression of the protein inhibits cell cycle progression. Alternate transcriptional splice variants have been characterized. [provided by RefSeq, Jul 2008].
ENSG00000197183	NOL4L	0.992073	2.80815E-06	8.19303E-05	50.326	protein_coding	10.9926	21.9993	1.41964	0.473004	4.08656	C20orf112;C20orf113	nucleolar protein 4 like	Located in cytosol and nucleoplasm. [provided by Alliance of Genome Resources, Apr 2022]
ENSG00000149428	HYOU1	-0.615709	2.83958E-06	8.26839E-05	50.2339	protein_coding	139.905	90.9086	7.63175	6.59636	4.08258	GRP-170;Grp170;HSP12A;IMD59;ORP-150;ORP150	hypoxia up-regulated 1	The protein encoded by this gene belongs to the heat shock protein 70 family. This gene uses alternative transcription start sites. A cis-acting segment found in the 5' UTR is involved in stress-dependent induction, resulting in the accumulation of this protein in the endoplasmic reticulum (ER) under hypoxic conditions. The protein encoded by this gene is thought to play an important role in prot…
ENSG00000260335	ENSG00000260335	0.77536	2.85367E-06	8.28042E-05	50.1931	transcribed_unprocessed_pseudogene	38.3981	65.0704	3.2564	8.69047	4.08195
ENSG00000266086	ENSG00000266086	-0.629492	2.85493E-06	8.28042E-05	50.1895	protein_coding	101.177	65.5389	6.75121	1.6452	4.08195
ENSG00000117410	ATP6V0B	-0.623804	2.8623E-06	8.28552E-05	50.1682	protein_coding	257.816	166.609	4.88082	20.1683	4.08168	ATP6F;HATPL;VMA16	ATPase H+ transporting V0 subunit b	This gene encodes a portion of the V0 domain of vacuolar ATPase (V-ATPase), a multisubunit enzyme that mediates acidification of eukaryotic intracellular organelles. Activity of this enzyme is necessary for such varied processes as protein sorting, zymogen activation, receptor-mediated endocytosis, and synaptic vesicle proton gradient generation. Alternative splicing results in multiple transcrip…
ENSG00000261236	BOP1	-0.739375	2.87552E-06	0.000083075	50.1302	protein_coding	105.688	62.6188	9.53716	9.3125	4.08053		BOP1 ribosomal biogenesis factor	Enables RNA binding activity. Involved in regulation of cell cycle; regulation of signal transduction by p53 class mediator; and ribosomal large subunit biogenesis. Located in chromosome; nucleolus; and nucleoplasm. Part of PeBoW complex. [provided by Alliance of Genome Resources, Apr 2022]
ENSG00000161091	MFSD12	-0.716393	2.92274E-06	8.42744E-05	49.9963	protein_coding	63.6	38.755	5.84361	0.183403	4.0743	C19orf28;PP3501;SLC59B1	major facilitator superfamily domain containing 12	Enables cysteine transmembrane transporter activity. Involved in cysteine transmembrane transport; pigment metabolic process involved in pigmentation; and regulation of melanin biosynthetic process. Located in lysosome and melanosome. Part of late endosome. [provided by Alliance of Genome Resources, Apr 2022]
ENSG00000134574	DDB2	0.892911	2.95941E-06	8.51653E-05	49.894	protein_coding	14.1772	26.459	1.26991	0.652207	4.06974	DDBB;UV-DDB2;XPE	damage specific DNA binding protein 2	This gene encodes a protein that is necessary for the repair of ultraviolet light-damaged DNA. This protein is the smaller subunit of a heterodimeric protein complex that participates in nucleotide excision repair, and this complex mediates the ubiquitylation of histones H3 and H4, which facilitates the cellular response to DNA damage. This subunit appears to be required for DNA binding. Mutation…
ENSG00000106636	YKT6	-0.683813	3.03062E-06	8.70448E-05	49.699	protein_coding	97.6672	60.2118	1.49742	8.16451	4.06026		YKT6 vesicular SNARE protein	This gene product is one of the SNARE recognition molecules implicated in vesicular transport between secretory compartments. It is a membrane associated, isoprenylated protein that functions at the endoplasmic reticulum-Golgi transport step. This protein is highly conserved from yeast to human and can functionally complement the loss of the yeast homolog in the yeast secretory pathway. [provided…
ENSG00000179029	TMEM107	0.894322	3.07758E-06	0.000088073	49.5735	protein_coding	19.6378	37.0783	1.6549	5.51566	4.05516	GRVS638;JBTS29;MKS13;PRO1268	transmembrane protein 107	This gene encodes a transmembrane protein and component of the primary cilia transition zone. The encoded protein regulates ciliogenesis and ciliary protein composition. Human fibroblasts expressing a mutant allele of this gene exhibit reduced numbers of cilia, altered cilia length, and impaired sonic hedgehog signaling. In human patients, different mutations in this gene cause different ciliopat…
ENSG00000298409	ENSG00000298409	1.58921	3.08109E-06	0.000088073	49.5668	lncRNA	2.60138	7.76841	0.263291	0.481447	4.05516		uncharacterized LOC100132741
ENSG00000140848	CPNE2	1.22308	3.08432E-06	0.000088073	49.5561	protein_coding	6.06364	14.2662	1.18364	0.128996	4.05516	COPN2;CPN2	copine 2	Calcium-dependent membrane-binding proteins may regulate molecular events at the interface of the cell membrane and cytoplasm. This gene is one of several genes that encode a calcium-dependent protein containing two N-terminal type II C2 domains and an integrin A domain-like sequence in the C-terminus. Sequence analysis identified multiple alternatively spliced transcript variants but their full-…
ENSG00000135763	URB2	-0.853709	3.10536E-06	8.84643E-05	49.5002	protein_coding	33.8644	18.884	2.70015	1.49468	4.05323	KIAA0133;NET10;NPA2	URB2 ribosome biogenesis homolog	Predicted to be involved in ribosome biogenesis. Located in aggresome; midbody; and nucleolus. [provided by Alliance of Genome Resources, Apr 2022]
ENSG00000177971	IMP3	-0.706	0.00000311	8.84643E-05	49.4879	protein_coding	78.107	47.3724	1.3923	6.36323	4.05323	BRMS2;C15orf12;MRPS4	IMP U3 small nucleolar ribonucleoprotein 3	This gene encodes the human homolog of the yeast Imp3 protein. The protein localizes to the nucleoli and interacts with the U3 snoRNP complex. The protein contains an S4 domain. [provided by RefSeq, Jul 2008].
ENSG00000167768	KRT1	-1.63979	3.12083E-06	8.86015E-05	49.4616	protein_coding	13.2288	3.99564	2.61108	1.7026	4.05256	AEI2;CK1;EHK;EHK1;EPPK;K1;KRT1A;NEPPK	keratin 1	The protein encoded by this gene is a member of the keratin gene family. The type II cytokeratins consist of basic or neutral proteins which are arranged in pairs of heterotypic keratin chains coexpressed during differentiation of simple and stratified epithelial tissues. This type II cytokeratin is specifically expressed in the spinous and granular layers of the epidermis with family member KRT1…
ENSG00000149483	TMEM138	-0.669527	3.13543E-06	8.87208E-05	49.4216	protein_coding	62.1274	39.1675	0.181202	1.29204	4.05197	HSPC196	transmembrane protein 138	This gene encodes a multi-pass transmembrane protein. Reduced expression of this gene in mouse fibroblasts causes short cilia and failure of ciliogenesis. Expression of this gene is tightly coordinated with expression of the neighboring gene TMEM216. Mutations in this gene are associated with the autosomal recessive neurodevelopmental disorder Joubert Syndrome. Alternative splicing results in mul…
ENSG00000182054	IDH2	0.552798	3.13705E-06	8.87208E-05	49.4173	protein_coding	174.334	255.452	3.32007	12.7037	4.05197	D2HGA2;ICD-M;IDH;IDH-2;IDHM;IDP;IDPM;mNADP-IDH	isocitrate dehydrogenase (NADP(+)) 2	Isocitrate dehydrogenases catalyze the oxidative decarboxylation of isocitrate to 2-oxoglutarate. These enzymes belong to two distinct subclasses, one of which utilizes NAD(+) as the electron acceptor and the other NADP(+). Five isocitrate dehydrogenases have been reported: three NAD(+)-dependent isocitrate dehydrogenases, which localize to the mitochondrial matrix, and two NADP(+)-dependent isoc…
ENSG00000132323	ILKAP	-0.614935	3.15364E-06	8.90196E-05	49.3743	protein_coding	91.5224	59.7984	3.61719	0.880247	4.05051	ILKAP2;ILKAP3;PP2C-DELTA;PP2CD;PPM1O	ILK associated serine/threonine phosphatase	The protein encoded by this gene is a protein serine/threonine phosphatase of the PP2C family. This protein can interact with integrin-linked kinase (ILK/ILK1), a regulator of integrin mediated signaling, and regulate the kinase activity of ILK. Through the interaction with ILK, this protein may selectively affect the signaling process of ILK-mediated glycogen synthase kinase 3 beta (GSK3beta), a…
ENSG00000119655	NPC2	0.685823	3.20438E-06	9.02793E-05	49.2446	protein_coding	57.4633	93.0066	5.21368	8.6261	4.04441	EDDM1;HE1	NPC intracellular cholesterol transporter 2	This gene encodes a protein containing a lipid recognition domain. The encoded protein may function in regulating the transport of cholesterol through the late endosomal/lysosomal system. Mutations in this gene have been associated with Niemann-Pick disease, type C2 and frontal lobe atrophy. [provided by RefSeq, Jul 2008].
ENSG00000130066	SAT1	0.836011	3.21091E-06	9.02908E-05	49.2282	protein_coding	18.707	33.5199	2.14544	0.395776	4.04436	DC21;KFSD;KFSDX;SAT;SSAT;SSAT-1	spermidine/spermine N1-acetyltransferase 1	The protein encoded by this gene belongs to the acetyltransferase family, and is a rate-limiting enzyme in the catabolic pathway of polyamine metabolism. It catalyzes the acetylation of spermidine and spermine, and is involved in the regulation of the intracellular concentration of polyamines and their transport out of cells. Defects in this gene are associated with keratosis follicularis spinulo…
ENSG00000006744	ELAC2	-0.678949	3.22556E-06	9.04264E-05	49.1911	protein_coding	111.541	69.0522	3.50434	9.66852	4.0437	COXPD17;ELC2;HPC2	elaC ribonuclease Z 2	The protein encoded by this gene has a C-terminal domain with tRNA 3' processing endoribonuclease activity, which catalyzes the removal of the 3' trailer from precursor tRNAs. The protein also interacts with activated Smad family member 2 (Smad2) and its nuclear partner forkhead box H1 (also known as FAST-1), and reduced expression can suppress transforming growth factor-beta induced growth arres…
ENSG00000101811	CSTF2	-0.755828	3.23264E-06	9.04264E-05	49.1734	protein_coding	41.7927	24.5783	0.850551	1.48223	4.0437	CSTF64;CstF-64;XLID113	cleavage stimulation factor subunit 2	This gene encodes a nuclear protein with an RRM (RNA recognition motif) domain. The protein is a member of the cleavage stimulation factor (CSTF) complex that is involved in the 3' end cleavage and polyadenylation of pre-mRNAs. Specifically, this protein binds GU-rich elements within the 3'-untranslated region of mRNAs. [provided by RefSeq, Jul 2008].
ENSG00000182551	ADI1	-0.624145	3.23411E-06	9.04264E-05	49.1696	protein_coding	81.6096	52.8632	2.36	0.874083	4.0437	APL1;ARD;ARD';Fe-ARD;HMFT1638;MTCBP1;Ni-ARD;SIPL;mtnD	acireductone dioxygenase 1	This gene encodes an enzyme that belongs to the aci-reductone dioxygenase family of metal-binding enzymes, which are involved in methionine salvage. This enzyme may regulate mRNA processing in the nucleus, and may carry out different functions depending on its localization. Related pseudogenes have been defined on chromosomes 8 and 20. Alternative splicing results in multiple transcript variants …
ENSG00000140650	PMM2	-0.750397	3.33876E-06	9.31761E-05	48.9118	protein_coding	48.7674	29.2337	2.15643	2.65034	4.0307	CDG1;CDG1a;CDGS;PMI;PMI1;PMM 2	phosphomannomutase 2	The protein encoded by this gene catalyzes the isomerization of mannose 6-phosphate to mannose 1-phosphate, which is a precursor to GDP-mannose necessary for the synthesis of dolichol-P-oligosaccharides. Mutations in this gene have been shown to cause defects in glycoprotein biosynthesis, which manifests as carbohydrate-deficient glycoprotein syndrome type I. [provided by RefSeq, Jul 2008].
ENSG00000275700	AATF	-0.674411	3.35044E-06	9.32436E-05	48.8836	protein_coding	91.7084	57	5.98222	5.87851	4.03038	BFR2;CHE-1;CHE1;DED	apoptosis antagonizing transcription factor	The protein encoded by this gene was identified on the basis of its interaction with MAP3K12/DLK, a protein kinase known to be involved in the induction of cell apoptosis. This gene product contains a leucine zipper, which is a characteristic motif of transcription factors, and was shown to exhibit strong transactivation activity when fused to Gal4 DNA binding domain. Overexpression of this gene …
ENSG00000010165	METTL13	-0.80183	3.35547E-06	9.32436E-05	48.8715	protein_coding	55.7707	32.0499	7.85679	1.20566	4.03038	5630401D24Rik;CGI-01;DFNB26;DFNB26M;DFNM1;EEF1AKNMT;KIAA0859;feat	methyltransferase 13, eEF1A N-terminus and K55	Predicted to enable methyltransferase activity. Involved in negative regulation of cell cycle G1/S phase transition and negative regulation of transcription by RNA polymerase II. Predicted to be located in mitochondrion and nucleus. [provided by Alliance of Genome Resources, Apr 2022]
ENSG00000205089	CCNI2	-0.89599	3.36013E-06	9.32436E-05	48.8605	protein_coding	25.0363	13.5029	1.07666	0.36253	4.03038		cyclin I family member 2	Predicted to enable cyclin-dependent protein serine/threonine kinase regulator activity. Predicted to be involved in mitotic cell cycle phase transition and regulation of cyclin-dependent protein serine/threonine kinase activity. Predicted to be part of cyclin-dependent protein kinase holoenzyme complex. Predicted to be active in cytoplasm and nucleus. [provided by Alliance of Genome Resources, A…
ENSG00000160087	UBE2J2	-0.566185	3.42631E-06	9.45879E-05	48.703	protein_coding	154.705	104.32	5.59111	2.86151	4.02416	NCUBE-2;NCUBE2;PRO2121;UBC6	ubiquitin conjugating enzyme E2 J2	The modification of proteins with ubiquitin is an important cellular mechanism for targeting abnormal or short-lived proteins for degradation. Ubiquitination involves at least three classes of enzymes: ubiquitin-activating enzymes, or E1s, ubiquitin-conjugating enzymes, or E2s, and ubiquitin-protein ligases, or E3s. This gene encodes a member of the E2 ubiquitin-conjugating enzyme family. This en…
ENSG00000158470	B4GALT5	-0.637553	3.4303E-06	9.45879E-05	48.6936	protein_coding	73.208	46.9112	0.21312	1.76301	4.02416	B4Gal-T5;BETA4-GALT-IV;beta4Gal-T5;beta4GalT-V;gt-V	beta-1,4-galactosyltransferase 5	This gene is one of seven beta-1,4-galactosyltransferase (beta4GalT) genes. They encode type II membrane-bound glycoproteins that appear to have exclusive specificity for the donor substrate UDP-galactose; all transfer galactose in a beta1,4 linkage to similar acceptor sugars: GlcNAc, Glc, and Xyl. Each beta4GalT has a distinct function in the biosynthesis of different glycoconjugates and sacchar…
ENSG00000012660	ELOVL5	0.554192	3.43616E-06	9.45879E-05	48.6798	protein_coding	248.575	365.439	5.93845	22.3875	4.02416	HELO1;SCA38;dJ483K16.1	ELOVL fatty acid elongase 5	This gene belongs to the ELO family. It is highly expressed in the adrenal gland and testis, and encodes a multi-pass membrane protein that is localized in the endoplasmic reticulum. This protein is involved in the elongation of long-chain polyunsaturated fatty acids. Mutations in this gene have been associated with spinocerebellar ataxia-38 (SCA38). Alternatively spliced transcript variants have…
ENSG00000113263	ITK	0.961847	0.00000344	9.45879E-05	48.671	protein_coding	11.6545	22.8314	1.53447	0.424243	4.02416	EMT;LPFS1;LYK;PSCTK2	IL2 inducible T cell kinase	This gene encodes an intracellular tyrosine kinase expressed in T-cells. The protein contains both SH2 and SH3 domains which are often found in intracellular kinases. It is thought to play a role in T-cell proliferation and differentiation. [provided by RefSeq, Jul 2008].
ENSG00000130340	SNX9	0.823457	3.44061E-06	9.45879E-05	48.6695	protein_coding	20.7921	36.7366	2.68009	0.217768	4.02416	SDP1;SH3PX1;SH3PXD3A;WISP	sorting nexin 9	This gene encodes a member of the sorting nexin family. Members of this family contain a phosphoinositide binding domain, and are involved in intracellular trafficking. The encoded protein does not contain a coiled coil region, like some family members, but does contain a SRC homology domain near its N-terminus. The encoded protein is reported to have a variety of interaction partners, including …
ENSG00000289565	ENSG00000289565	-0.636725	3.45419E-06	9.47848E-05	48.6377	protein_coding	89.8227	57.4102	1.0011	4.97804	4.02326
ENSG00000152818	UTRN	0.930486	3.47116E-06	9.50738E-05	48.5985	protein_coding	12.6187	24.2514	0.87998	2.08221	4.02194	DMDL;DRP;DRP1	utrophin	This gene shares both structural and functional similarities with the dystrophin gene. It contains an actin-binding N-terminus, a triple coiled-coil repeat central region, and a C-terminus that consists of protein-protein interaction motifs which interact with dystroglycan protein components. The protein encoded by this gene is located at the neuromuscular synapse and myotendinous junctions, wher…
ENSG00000279443	ENSG00000279443	-1.66948	3.48873E-06	0.000095378	48.5648	TEC	7.90204	2.41707	0.8157	0.316175	4.02055
ENSG00000310576	FAM174C	-0.775711	3.52398E-06	9.61317E-05	48.4771	protein_coding	55.8891	32.2686	5.47187	3.47476	4.01713	C19orf24	family with sequence similarity 174 member C	Located in cytoplasm and extracellular region. [provided by Alliance of Genome Resources, Apr 2022]
ENSG00000138778	CENPE	0.643757	3.52932E-06	9.61317E-05	48.4649	protein_coding	41.5354	64.9527	0.263956	0.641143	4.01713	CENP-E;KIF10;MCPH13;PPP1R61	centromere protein E	Centrosome-associated protein E (CENPE) is a kinesin-like motor protein that accumulates in the G2 phase of the cell cycle. Unlike other centrosome-associated proteins, it is not present during interphase and first appears at the centromere region of chromosomes during prometaphase. This protein is required for stable spindle microtubule capture at kinetochores which is a necessary step in chromo…
ENSG00000166086	JAM3	0.799141	3.54432E-06	9.63624E-05	48.4308	protein_coding	65.5301	115.166	0.789546	24.3827	4.01609	JAM-2;JAM-3;JAM-C;JAMC	junctional adhesion molecule 3	Tight junctions represent one mode of cell-to-cell adhesion in epithelial or endothelial cell sheets, forming continuous seals around cells and serving as a physical barrier to prevent solutes and water from passing freely through the paracellular space. The protein encoded by this immunoglobulin superfamily gene member is localized in the tight junctions between high endothelial cells. Unlike ot…
ENSG00000017483	SLC38A5	-0.830262	3.56856E-06	9.68432E-05	48.3763	protein_coding	32.5155	18.3734	2.14383	0.947705	4.01393	JM24;SN2;SNAT5;pp7194	solute carrier family 38 member 5	The protein encoded by this gene is a system N sodium-coupled amino acid transporter. The encoded protein transports glutamine, asparagine, histidine, serine, alanine, and glycine across the cell membrane, but does not transport charged amino acids, imino acids, or N-alkylated amino acids. Alternative splicing results in multiple transcript variants, but the full-length nature of some of these va…
ENSG00000104853	CLPTM1	-0.663236	3.59394E-06	9.72813E-05	48.3195	protein_coding	69.7204	43.8545	3.49383	2.2342	4.01197		CLPTM1 regulator of GABA type A receptor forward trafficking	Predicted to be involved in regulation of T cell differentiation in thymus. Located in membrane. [provided by Alliance of Genome Resources, Apr 2022]
ENSG00000267157	ENSG00000267157	-1.1278	3.59789E-06	9.72813E-05	48.3115	protein_coding	15.1893	6.84261	0.611846	0.652709	4.01197
ENSG00000124201	ZNFX1	-0.769557	3.61129E-06	9.74652E-05	48.281	protein_coding	43.9546	25.5205	2.55668	2.2507	4.01115	IMD91	zinc finger NFX1-type containing 1	Enables RNA binding activity. Predicted to be involved in heterochromatin assembly by small RNA. Predicted to be part of nuclear RNA-directed RNA polymerase complex. [provided by Alliance of Genome Resources, Apr 2022]
ENSG00000215417	MIR17HG	-1.01707	3.6373E-06	9.79879E-05	48.224	lncRNA	20.6443	10.2363	2.09574	0.470036	4.00883	C13orf25;LINC00048;MIHG1;MIRH1;MIRHG1;NCRNA00048;miR-17-92	miR-17-92a-1 cluster host gene	This gene is the host gene for the MIR17-92 cluster, a group of at least six microRNAs (miRNAs) that may be involved in cell survival, proliferation, differentiation, and angiogenesis. Amplification of this gene has been found in several lymphomas and solid tumors. Two non-protein coding transcript variants have been found for this host gene, but only the longest is a polycistronic transcript con…
ENSG00000007372	PAX6	0.886921	3.65664E-06	9.83297E-05	48.1813	protein_coding	12.743	23.5879	0.445611	0.0816038	4.00732	AN;AN1;AN2;ASGD5;D11S812E;FVH1;MGDA;WAGR	paired box 6	This gene encodes paired box protein Pax-6, one of many human homologs of the Drosophila melanogaster gene prd. In addition to a conserved paired box domain, a hallmark feature of this gene family, the encoded protein also contains a homeobox domain. Both domains are known to bind DNA and function as regulators of gene transcription. Activity of this protein is key in the development of neural ti…
ENSG00000203943	SAMD13	1.24077	3.69128E-06	9.90806E-05	48.1065	protein_coding	6.12854	14.7371	0.859928	2.28311	4.00401	DJL;HSD-41;HSD-42	sterile alpha motif domain containing 13	Predicted to enable chromatin binding activity and histone binding activity. Predicted to be involved in negative regulation of transcription, DNA-templated. Predicted to be active in nucleus. [provided by Alliance of Genome Resources, Apr 2022]
ENSG00000100814	CCNB1IP1	0.849313	3.71001E-06	9.94028E-05	48.0657	protein_coding	18.1295	33.0597	0.190693	4.07816	4.0026	C14orf18;HEI10	cyclin B1 interacting protein 1	HEI10 is a member of the E3 ubiquitin ligase family and functions in progression of the cell cycle through G(2)/M.[supplied by OMIM, Apr 2004].
ENSG00000271576	PRKACB-DT	2.09766	3.78504E-06	0.000101184	47.9144	lncRNA	1.49811	6.78737	0.0167195	2.24549	3.99489		PRKACB divergent transcript
ENSG00000169964	TMEM42	0.808787	3.79343E-06	0.000101184	47.8887	protein_coding	21.6186	38.215	2.1566	2.92121	3.99489		transmembrane protein 42	Predicted to be integral component of membrane. [provided by Alliance of Genome Resources, Apr 2022]
ENSG00000262814	MRPL12	-0.578984	3.79707E-06	0.000101184	47.8809	protein_coding	148.334	99.0765	8.44169	3.62411	3.99489	5c5-2;L12mt;MRP-L31/34;MRPL7;MRPL7/L12;RPML12;bL12m	mitochondrial ribosomal protein L12	Mammalian mitochondrial ribosomal proteins are encoded by nuclear genes and help in protein synthesis within the mitochondrion. Mitochondrial ribosomes (mitoribosomes) consist of a small 28S subunit and a large 39S subunit. They have an estimated 75% protein to rRNA composition compared to prokaryotic ribosomes, where this ratio is reversed. Another difference between mammalian mitoribosomes and …
ENSG00000174437	ATP2A2	-0.555118	3.8166E-06	0.000101522	47.8402	protein_coding	156.742	106.806	3.3673	2.92961	3.99344	ATP2B;DAR;DD;RHABDO2;SERCA2	ATPase sarcoplasmic/endoplasmic reticulum Ca2+ transporting 2	This gene encodes one of the SERCA Ca(2+)-ATPases, which are intracellular pumps located in the sarcoplasmic or endoplasmic reticula of the skeletal muscle. This enzyme catalyzes the hydrolysis of ATP coupled with the translocation of calcium from the cytosol into the sarcoplasmic reticulum lumen, and is involved in regulation of the contraction/relaxation cycle. Mutations in this gene cause Dari…
ENSG00000215424	MCM3AP-AS1	1.08199	3.83735E-06	0.00010189	47.7974	lncRNA	7.85211	16.8656	0.756278	1.52904	3.99187	C21orf85;MCM3AP-AS;MCM3APAS;MCM3APASB;NCRNA00031	MCM3AP antisense RNA 1
ENSG00000120438	TCP1	-0.553857	3.84889E-06	0.000102013	47.7733	protein_coding	429.557	292.223	18.4218	16.2011	3.99135	CCT-alpha;CCT1;CCTa;D6S230E;IDDPMGS;TCP-1-alpha	t-complex 1	The protein encoded by this gene is a molecular chaperone that is a member of the chaperonin containing TCP1 complex (CCT), also known as the TCP1 ring complex (TRiC). This complex consists of two identical stacked rings, each containing eight different proteins. Unfolded polypeptides enter the central cavity of the complex and are folded in an ATP-dependent manner. The complex folds various prot…
ENSG00000128918	ALDH1A2	0.624491	3.88831E-06	0.000102873	47.6925	protein_coding	74.6321	114.547	1.65225	11.6842	3.9877	DIH4;RALDH(II);RALDH2;RALDH2-T	aldehyde dehydrogenase 1 family member A2	This protein belongs to the aldehyde dehydrogenase family of proteins. The product of this gene is an enzyme that catalyzes the synthesis of retinoic acid (RA) from retinaldehyde. Retinoic acid, the active derivative of vitamin A (retinol), is a hormonal signaling molecule that functions in developing and adult tissues. The studies of a similar mouse gene suggest that this enzyme and the cytochro…
ENSG00000272455	MRPL20-DT	-2.2069	3.90598E-06	0.000103155	47.7183	lncRNA	5.0011	1.01781	0.429056	0.311379	3.98651		MRPL20 divergent transcript
ENSG00000124788	ATXN1	1.52307	3.93421E-06	0.000103413	47.6011	protein_coding	3.30471	9.77891	0.731368	1.39889	3.98542	ATX1;D6S504E;SCA1	ataxin 1	The autosomal dominant cerebellar ataxias (ADCA) are a heterogeneous group of neurodegenerative disorders characterized by progressive degeneration of the cerebellum, brain stem and spinal cord. Clinically, ADCA has been divided into three groups: ADCA types I-III. ADCAI is genetically heterogeneous, with five genetic loci, designated spinocerebellar ataxia (SCA) 1, 2, 3, 4 and 6, being assigned …
ENSG00000168827	GFM1	-0.73995	3.93746E-06	0.000103413	47.593	protein_coding	68.3154	40.509	7.28092	3.98911	3.98542	COXPD1;EFG;EFG1;EFGM;EGF1;GFM;hEFG1;mtEF-G1	G elongation factor mitochondrial 1	Eukaryotes contain two protein translational systems, one in the cytoplasm and one in the mitochondria. Mitochondrial translation is crucial for maintaining mitochondrial function and mutations in this system lead to a breakdown in the respiratory chain-oxidative phosphorylation system and to impaired maintenance of mitochondrial DNA. This gene encodes one of the mitochondrial translation elongat…
ENSG00000103005	USB1	-0.561354	3.9418E-06	0.000103413	47.5843	protein_coding	164.92	112.028	4.58478	5.41363	3.98542	C16orf57;HVSL1;Mpn1;PN;hMpn1;hUsb1	U6 snRNA biogenesis phosphodiesterase 1	This gene encodes a protein with several conserved domains, however, its exact function is not known. Mutations in this gene are associated with poikiloderma with neutropenia (PN), which shows phenotypic overlap with Rothmund-Thomson syndrome (RTS) caused by mutations in the RECQL4 gene. It is believed that this gene product interacts with RECQL4 protein via SMAD4 proteins, explaining the partial…
ENSG00000107021	TBC1D13	-0.888342	3.94376E-06	0.000103413	47.5806	protein_coding	26.1116	13.9465	1.34485	1.11095	3.98542		TBC1 domain family member 13	Predicted to enable GTPase activator activity. Predicted to be involved in activation of GTPase activity and intracellular protein transport. Predicted to be located in cytosol and membrane. [provided by Alliance of Genome Resources, Apr 2022]
ENSG00000158417	EIF5B	-0.545114	3.98052E-06	0.000104192	47.507	protein_coding	230.065	157.805	9.3975	4.40939	3.98216	IF2	eukaryotic translation initiation factor 5B	Accurate initiation of translation in eukaryotes is complex and requires many factors, some of which are composed of multiple subunits. The process is simpler in prokaryotes which have only three initiation factors (IF1, IF2, IF3). Two of these factors are conserved in eukaryotes: the homolog of IF1 is eIF1A and the homolog of IF2 is eIF5B. This gene encodes eIF5B. Factors eIF1A and eIF5B interac…
ENSG00000130119	GNL3L	-0.685898	4.02008E-06	0.000105042	47.429	protein_coding	76.7069	47.1867	0.0693091	6.10061	3.97864	GNL3B	G protein nucleolar 3 like	The protein encoded by this gene appears to be a nucleolar GTPase that is essential for ribosomal pre-rRNA processing and cell proliferation. Two transcript variants encoding the same protein have been found for this gene. [provided by RefSeq, May 2010].
ENSG00000111653	ING4	1.01191	4.03072E-06	0.000105133	47.4084	protein_coding	8.65017	17.5911	0.0780626	1.06697	3.97826	my036;p29ING4	inhibitor of growth family member 4	This gene encodes a tumor suppressor protein that contains a PHD-finger, which is a common motif in proteins involved in chromatin remodeling. This protein can bind TP53 and EP300/p300, a component of the histone acetyl transferase complex, suggesting its involvement in the TP53-dependent regulatory pathway. Multiple alternatively spliced transcript variants have been observed that encode distinc…
ENSG00000228300	FAM174C	-0.78	4.06953E-06	0.000105959	47.3326	protein_coding	55.4064	31.8835	5.99029	3.49415	3.97486		family with sequence similarity 174 member C
ENSG00000136352	NKX2-1	0.925745	4.08202E-06	0.00010604	47.3086	protein_coding	10.9479	20.7547	0.206651	0.586872	3.97453	BCH;BHC;NK-2;NKX2.1;NKX2A;NMTC1;T/EBP;TEBP;TITF1;TTF-1;TTF1	NK2 homeobox 1	This gene encodes a protein initially identified as a thyroid-specific transcription factor. The encoded protein binds to the thyroglobulin promoter and regulates the expression of thyroid-specific genes but has also been shown to regulate the expression of genes involved in morphogenesis. Mutations and deletions in this gene are associated with benign hereditary chorea, choreoathetosis, congenit…
ENSG00000189077	TMEM120A	1.15165	4.08701E-06	0.00010604	47.2993	protein_coding	6.15167	13.5236	0.158328	1.35888	3.97453	NET29;TACAN;TMPIT	transmembrane protein 120A	Predicted to enable ion channel activity. Involved in fat cell differentiation; protein heterooligomerization; and protein homooligomerization. Predicted to be located in plasma membrane. Predicted to be active in membrane. [provided by Alliance of Genome Resources, Apr 2022]
ENSG00000205250	E2F4	-0.623455	4.11386E-06	0.000106549	47.2473	protein_coding	89.3592	57.7906	5.36235	2.48444	3.97245	E2F-4	E2F transcription factor 4	The protein encoded by this gene is a member of the E2F family of transcription factors. The E2F family plays a crucial role in the control of cell cycle and action of tumor suppressor proteins and is also a target of the transforming proteins of small DNA tumor viruses. The E2F proteins contain several evolutionally conserved domains found in most members of the family. These domains include a D…
ENSG00000166349	RAG1	0.880432	4.12792E-06	0.000106726	47.2204	protein_coding	33.662	60.9892	3.31482	12.9301	3.97173	RAG-1;RNF74	recombination activating 1	The protein encoded by this gene is involved in activation of immunoglobulin V-D-J recombination. The encoded protein is involved in recognition of the DNA substrate, but stable binding and cleavage activity also requires RAG2. Defects in this gene can be the cause of several diseases. [provided by RefSeq, Jul 2008].
ENSG00000174177	CTU2	-0.864047	4.1372E-06	0.000106779	47.2029	protein_coding	31.0119	17.1304	3.28562	0.590494	3.97151	C16orf84;MFRG;NCS2;UPF0432	cytosolic thiouridylase subunit 2	This gene encodes a protein which is involved in the post-transcriptional modification of transfer RNAs (tRNAs). The encoded protein plays a role in thiolation of uridine residue present at the wobble position in a subset of tRNAs, resulting in enhanced codon reading accuracy. Alternative splicing results in multiple transcript variants encoding different isoforms. [provided by RefSeq, Jan 2016].
ENSG00000175643	RMI2	0.851664	4.16615E-06	0.000107338	47.1481	protein_coding	16.4179	29.7152	1.74883	1.40541	3.96924	BLAP18;C16orf75	RecQ mediated genome instability 2	RMI2 is a component of the BLM (RECQL3; MIM 604610) complex, which plays a role in homologous recombination-dependent DNA repair and is essential for genome stability (Xu et al., 2008 [PubMed 18923082]).[supplied by OMIM, Nov 2008].
ENSG00000158941	CCAR2	-0.526299	4.20048E-06	0.000108034	47.0835	protein_coding	293.294	203.513	2.90181	4.39466	3.96644	DBC-1;DBC1;KIAA1967;NET35;p30 DBC;p30DBC	cell cycle and apoptosis regulator 2	Enables RNA polymerase II complex binding activity and enzyme inhibitor activity. Involved in several processes, including regulation of cellular protein metabolic process; regulation of signal transduction; and regulation of transcription, DNA-templated. Located in several cellular components, including mitochondrial matrix; nucleoplasm; and spindle. Part of DBIRD complex. [provided by Alliance …
ENSG00000247077	PGAM5	-0.602143	4.23571E-06	0.000108441	47.018	protein_coding	149.291	98.2786	13.9644	2.21379	3.96481	BXLBV68	PGAM family member 5, mitochondrial serine/threonine protein phosphatase	Enables GTPase activator activity and protein serine/threonine phosphatase activity. Involved in necroptotic process. Located in mitochondrion. [provided by Alliance of Genome Resources, Apr 2022]
ENSG00000047634	SCML1	1.28126	4.23747E-06	0.000108441	47.0155	protein_coding	4.92646	12.258	0.314594	1.841	3.96481		Scm polycomb group protein like 1	Predicted to enable chromatin binding activity and histone binding activity. Predicted to be involved in negative regulation of transcription, DNA-templated. Predicted to be active in nucleus. [provided by Alliance of Genome Resources, Apr 2022]
ENSG00000163938	GNL3	-0.640538	4.23832E-06	0.000108441	47.0132	protein_coding	92.3681	59.2964	8.41655	1.30825	3.96481	C77032;E2IG3;NNP47;NS;Nug1	G protein nucleolar 3	The protein encoded by this gene may interact with p53 and may be involved in tumorigenesis. The encoded protein also appears to be important for stem cell proliferation. This protein is found in both the nucleus and nucleolus. Three transcript variants encoding two different isoforms have been found for this gene. [provided by RefSeq, Nov 2010].
ENSG00000085872	CHERP	-0.640347	4.28318E-06	0.000109399	46.9308	protein_coding	101.437	64.6455	6.67862	5.83354	3.96099	DAN16;SCAF6;SRA1	calcium homeostasis endoplasmic reticulum protein	Enables transmembrane transporter binding activity. Involved in positive regulation of calcineurin-NFAT signaling cascade and release of sequestered calcium ion into cytosol. Acts upstream of or within cellular calcium ion homeostasis and negative regulation of cell population proliferation. Located in perinuclear region of cytoplasm. [provided by Alliance of Genome Resources, Apr 2022]
ENSG00000108883	EFTUD2	-0.583396	4.31177E-06	0.000109939	46.8787	protein_coding	204.193	135.822	12.9704	10.0464	3.95885	MFDGA;MFDM;SNRNP116;Snrp116;Snu114;U5-116KD	elongation factor Tu GTP binding domain containing 2	This gene encodes a GTPase which is a component of the spliceosome complex which processes precursor mRNAs to produce mature mRNAs. Mutations in this gene are associated with mandibulofacial dysostosis with microcephaly. Multiple transcript variants encoding different isoforms have been found for this gene. [provided by RefSeq, Apr 2012].
ENSG00000157404	KIT	1.13184	4.33529E-06	0.000110348	46.8367	protein_coding	5.99242	13.1796	0.0668781	0.255602	3.95724	C-Kit;CD117;MASTC;PBT;SCFR	KIT proto-oncogene, receptor tyrosine kinase	This gene encodes a receptor tyrosine kinase. This gene was initially identified as a homolog of the feline sarcoma viral oncogene v-kit and is often referred to as proto-oncogene c-Kit. The canonical form of this glycosylated transmembrane protein has an N-terminal extracellular region with five immunoglobulin-like domains, a transmembrane region, and an intracellular tyrosine kinase domain at t…
ENSG00000160208	RRP1B	-0.619958	4.35243E-06	0.000110594	46.8054	protein_coding	73.85	48.1351	0.956746	1.01828	3.95627	KIAA0179;NNP1L;Nnp1;PPP1R136;RRP1	ribosomal RNA processing 1B	Enables transcription coactivator activity. Involved in several processes, including cellular response to virus; positive regulation by host of viral transcription; and positive regulation of transcription by RNA polymerase II. Located in chromosome; granular component; and nucleoplasm. [provided by Alliance of Genome Resources, Apr 2022]
ENSG00000104635	SLC39A14	-0.711531	4.38896E-06	0.00011133	46.7402	protein_coding	46.9603	28.6425	2.35102	0.461712	3.95339	HCIN;HMNDYT2;LZT-Hs4;NET34;ZIP14;cig19	solute carrier family 39 member 14	This gene encodes a member of the the SLC39A family of divalent metal transporters that mediates the cellular uptake of manganese, zinc, iron, and cadmium. The encoded protein contains eight transmembrane domains, a histidine-rich motif, and a metalloprotease motif, and is expressed on the plasma membrane and the endocytic vesicle membrane. It is an important transporter of nontransferrin-bound i…
ENSG00000066044	ELAVL1	-0.536069	4.39749E-06	0.000111355	46.7249	protein_coding	421.809	290.934	21.5771	3.24763	3.95329	ELAV1;HUR;Hua;MelG	ELAV like RNA binding protein 1	The protein encoded by this gene is a member of the ELAVL family of RNA-binding proteins that contain several RNA recognition motifs, and selectively bind AU-rich elements (AREs) found in the 3' untranslated regions of mRNAs. AREs signal degradation of mRNAs as a means to regulate gene expression, thus by binding AREs, the ELAVL family of proteins play a role in stabilizing ARE-containing mRNAs. …
ENSG00000119397	CNTRL	0.708106	4.50976E-06	0.000114003	46.5286	protein_coding	30.9291	50.8616	1.52597	3.64858	3.94308	CEP1;CEP110;FAN;bA165P4.1	centriolin	This gene encodes a centrosomal protein required for the centrosome to function as a microtubule organizing center. The gene product is also associated with centrosome maturation. One version of stem cell myeloproliferative disorder is the result of a reciprocal translocation between chromosomes 8 and 9, with the breakpoint associated with fibroblast growth factor receptor 1 and centrosomal prote…
ENSG00000109107	ALDOC	2.68384	4.58179E-06	0.000115368	102.701	protein_coding	6.47042	42.4881	2.01903	13.5164	3.93792	ALDC	aldolase, fructose-bisphosphate C	This gene encodes a member of the class I fructose-biphosphate aldolase gene family. Expressed specifically in the hippocampus and Purkinje cells of the brain, the encoded protein is a glycolytic enzyme that catalyzes the reversible aldol cleavage of fructose-1,6-biphosphate and fructose 1-phosphate to dihydroxyacetone phosphate and either glyceraldehyde-3-phosphate or glyceraldehyde, respectivel…
ENSG00000173457	PPP1R14B	-0.538969	4.58632E-06	0.000115368	46.3978	protein_coding	689.361	474.105	6.51783	24.9253	3.93792	PHI-1;PLCB3N;PNG;SOM172	protein phosphatase 1 regulatory inhibitor subunit 14B	Predicted to enable protein serine/threonine phosphatase inhibitor activity. Predicted to be involved in innate immune response. Predicted to be located in cytoplasm. [provided by Alliance of Genome Resources, Apr 2022]
ENSG00000010278	CD9	1.22963	4.5872E-06	0.000115368	46.5852	protein_coding	11.8451	28.3912	4.26778	3.55981	3.93792	BTCC-1;DRAP-27;MIC3;MRP-1;TSPAN-29;TSPAN29	CD9 molecule	This gene encodes a member of the transmembrane 4 superfamily, also known as the tetraspanin family. Tetraspanins are cell surface glycoproteins with four transmembrane domains that form multimeric complexes with other cell surface proteins. The encoded protein functions in many cellular processes including differentiation, adhesion, and signal transduction, and expression of this gene plays a cr…
ENSG00000105618	PRPF31	-0.556699	4.60132E-06	0.000115526	46.3725	protein_coding	198.239	134.417	8.00342	7.91874	3.93732	NY-BR-99;PRP31;RP11;SNRNP61	pre-mRNA processing factor 31	This gene encodes a component of the spliceosome complex and is one of several retinitis pigmentosa-causing genes. When the gene product is added to the spliceosome complex, activation occurs.[provided by RefSeq, Jan 2009].
ENSG00000140406	TLNRD1	-0.54983	4.62375E-06	0.000115892	46.3348	protein_coding	135.095	92.3298	1.49835	0.840967	3.93595	MESDC1	talin rod domain containing 1	This gene encodes a protein that is regulated by micro RNA MiR-574-3, and is thought to have an oncogenic function in human bladder cancer. A similar gene in mouse is located in a chromosomal region critical for differentiation of mesoderm, which affects embryo patterning and the formation of heart, muscle, blood, skeleton and the urogenital system. The mouse gene is expressed in early developmen…
ENSG00000181894	ZNF329	-1.85856	4.67725E-06	0.000117034	46.2659	protein_coding	5.99741	1.59547	0.224076	0.282296	3.93169		zinc finger protein 329	Predicted to enable DNA-binding transcription factor activity, RNA polymerase II-specific and RNA polymerase II transcription regulatory region sequence-specific DNA binding activity. Predicted to be involved in regulation of transcription by RNA polymerase II. Predicted to be located in nucleus. [provided by Alliance of Genome Resources, Apr 2022]
ENSG00000088833	NSFL1C	-0.615307	4.74747E-06	0.00011859	46.1305	protein_coding	127.625	83.0532	12.1857	3.52428	3.92595	P47;UBX1;UBXD10;UBXN2C;dJ776F14.1	NSFL1 cofactor	N-ethylmaleimide-sensitive factor (NSF) and valosin-containing protein (p97) are two ATPases known to be involved in transport vesicle/target membrane fusion and fusions between membrane compartments. A trimer of the protein encoded by this gene binds a hexamer of cytosolic p97 and is required for p97-mediated regrowth of Golgi cisternae from mitotic Golgi fragments. Alternative splicing results …
ENSG00000134001	EIF2S1	-0.586608	4.7723E-06	0.000118824	46.0902	protein_coding	117.82	78.0916	2.07153	5.81382	3.92509	EIF-2;EIF-2A;EIF-2alpha;EIF2;EIF2A	eukaryotic translation initiation factor 2 subunit alpha	The translation initiation factor EIF2 catalyzes the first regulated step of protein synthesis initiation, promoting the binding of the initiator tRNA to 40S ribosomal subunits. Binding occurs as a ternary complex of methionyl-tRNA, EIF2, and GTP. EIF2 is composed of 3 nonidentical subunits, the 36-kD EIF2-alpha subunit (EIF2S1), the 38-kD EIF2-beta subunit (EIF2S2; MIM 603908), and the 52-kD EIF…
ENSG00000079313	REXO1	-0.667969	4.77294E-06	0.000118824	46.0892	protein_coding	59.9966	37.8764	2.94815	1.56699	3.92509	ELOABP1;EloA-BP1;REX1;TCEB3BP1	RNA exonuclease 1 homolog	Predicted to enable exonuclease activity. Predicted to be involved in nucleic acid phosphodiester bond hydrolysis. Located in nuclear body. [provided by Alliance of Genome Resources, Apr 2022]
ENSG00000169504	CLIC4	0.961049	4.84236E-06	0.00012035	47.8579	protein_coding	35.7362	69.5865	9.96673	4.36093	3.91955	CLIC4L;H1;MTCLIC;huH1;p64H1	chloride intracellular channel 4	Chloride channels are a diverse group of proteins that regulate fundamental cellular processes including stabilization of cell membrane potential, transepithelial transport, maintenance of intracellular pH, and regulation of cell volume. Chloride intracellular channel 4 (CLIC4) protein, encoded by the CLIC4 gene, is a member of the p64 family; the gene is expressed in many tissues and exhibits a …
ENSG00000185837	HDHD5-AS1	2.87944	4.88891E-06	0.000121092	45.9983	lncRNA	0.434638	3.44187	0.286153	0.490582	3.91689	CECR4;CECR5-AS1;NCRNA00017	HDHD5 antisense RNA 1
ENSG00000178896	EXOSC4	-0.820106	4.89352E-06	0.000121092	45.897	protein_coding	34.3396	19.1626	1.94594	2.28342	3.91689	RRP41;RRP41A;Rrp41p;SKI6;Ski6p;hRrp41p;p12A	exosome component 4	Enables mRNA 3'-UTR AU-rich region binding activity. Involved in nucleic acid metabolic process and positive regulation of cell growth. Acts upstream of or within defense response to virus. Located in cytosol; nucleoplasm; and transcriptionally active chromatin. Part of exosome (RNase complex). [provided by Alliance of Genome Resources, Apr 2022]
ENSG00000099821	POLRMT	-0.757455	4.89681E-06	0.000121092	45.8918	protein_coding	66.2142	38.539	1.24567	7.12525	3.91689	APOLMT;COXPD55;MTRNAP;MTRPOL;h-mtRPOL	RNA polymerase mitochondrial	This gene encodes a mitochondrial DNA-directed RNA polymerase. The gene product is responsible for mitochondrial gene expression as well as for providing RNA primers for initiation of replication of the mitochondrial genome. Although this polypeptide has the same function as the three nuclear DNA-directed RNA polymerases, it is more closely related to RNA polymerases of phage and mitochondrial po…
ENSG00000285587	ENSG00000285587	1.59164	4.92149E-06	0.000121498	45.8558	lncRNA	2.43544	7.25182	0.159062	0.949402	3.91543		uncharacterized LOC107984273
ENSG00000241945	PWP2	-0.772609	4.93806E-06	0.000121704	45.8273	protein_coding	37.0554	21.4869	1.88313	1.62246	3.9147	EHOC-17;PWP2H;UTP1	PWP2 small subunit processome component	Enables RNA binding activity. Predicted to be involved in maturation of SSU-rRNA from tricistronic rRNA transcript (SSU-rRNA, 5.8S rRNA, LSU-rRNA) and ribosomal small subunit assembly. Predicted to be located in nucleoplasm. Predicted to be part of Pwp2p-containing subcomplex of 90S preribosome and small-subunit processome. [provided by Alliance of Genome Resources, Apr 2022]
ENSG00000122034	GTF3A	-0.565407	4.96325E-06	0.000122101	45.7881	protein_coding	616.173	416.974	14.117	37.4926	3.91328	AP2;TFIIIA	general transcription factor IIIA	The product of this gene is a zinc finger protein with nine Cis[2]-His[2] zinc finger domains. It functions as an RNA polymerase III transcription factor to induce transcription of the 5S rRNA genes. The protein binds to a 50 bp internal promoter in the 5S genes called the internal control region (ICR), and nucleates formation of a stable preinitiation complex. This complex recruits the TFIIIC an…
ENSG00000137692	DCUN1D5	-0.516798	4.97073E-06	0.000122101	45.7766	protein_coding	296.468	207.288	0.986504	2.95719	3.91328	DCNL5;SCCRO5	defective in cullin neddylation 1 domain containing 5	Enables cullin family protein binding activity. Involved in cellular response to DNA damage stimulus; positive regulation of protein neddylation; and regulation of cell growth. Located in nucleus and spindle. [provided by Alliance of Genome Resources, Apr 2022]
ENSG00000277161	PIGW	-1.23742	5.01159E-06	0.000122901	45.715	protein_coding	12.0561	5.09239	1.11677	0.151565	3.91045	Gwt1;HPMRS5	phosphatidylinositol glycan anchor biosynthesis class W	The protein encoded by this gene is an inositol acyltransferase that acylates the inositol ring of phosphatidylinositol. This occurs in the endoplasmic reticulum and is a step in the biosynthesis of glycosylphosphatidylinositol (GPI), which anchors many cell surface proteins to the membrane. Defects in this gene are a cause of the age-dependent epileptic encephalopathy West syndrome as well as a …
ENSG00000140157	NIPA2	-0.563853	5.0412E-06	0.000123422	45.6686	protein_coding	115.194	78.089	0.610487	2.79108	3.90861	SLC57A2	NIPA magnesium transporter 2	This gene encodes a possible magnesium transporter. This gene is located adjacent to the imprinted domain in the Prader-Willi syndrome deletion region of chromosome 15. Alternate splicing results in multiple transcript variants. Pseudogenes of this gene are found on chromosomes 3, 7 and 21.[provided by RefSeq, May 2010].
ENSG00000107438	PDLIM1	0.578391	5.12523E-06	0.000125173	45.542	protein_coding	83.1526	124.455	3.7915	7.58041	3.90249	CLIM1;CLP-36;CLP36;HEL-S-112;hCLIM1	PDZ and LIM domain 1	This gene encodes a member of the enigma protein family. The protein contains two protein interacting domains, a PDZ domain at the amino terminal end and one to three LIM domains at the carboxyl terminal. It is a cytoplasmic protein associated with the cytoskeleton. The protein may function as an adapter to bring other LIM-interacting proteins to the cytoskeleton. Pseudogenes associated with this…
ENSG00000076554	TPD52	0.55755	5.14155E-06	0.000125173	45.5177	protein_coding	128.781	189.403	10.1412	1.50149	3.90249	D52;N8L;PC-1;PrLZ;hD52	tumor protein D52	Enables calcium ion binding activity and protein homodimerization activity. Involved in B cell differentiation. Located in endoplasmic reticulum and perinuclear region of cytoplasm. [provided by Alliance of Genome Resources, Apr 2022]
ENSG00000070423	RNF126	-0.531757	5.14598E-06	0.000125173	45.5111	protein_coding	178.358	123.276	3.54848	2.31507	3.90249		ring finger protein 126	The protein encoded by this gene contains a RING finger domain, a motif present in a variety of functionally distinct proteins and known to be involved in protein-protein and protein-DNA interactions. [provided by RefSeq, Jul 2008].
ENSG00000185651	UBE2L3	-0.533697	5.14666E-06	0.000125173	45.5101	protein_coding	205.689	141.857	5.62688	5.23293	3.90249	E2-F1;L-UBC;UBCH7;UbcM4	ubiquitin conjugating enzyme E2 L3	The modification of proteins with ubiquitin is an important cellular mechanism for targeting abnormal or short-lived proteins for degradation. Ubiquitination involves at least three classes of enzymes: ubiquitin-activating enzymes (E1s), ubiquitin-conjugating enzymes (E2s) and ubiquitin-protein ligases (E3s). This gene encodes a member of the E2 ubiquitin-conjugating enzyme family. This enzyme is…
ENSG00000143543	JTB	-0.592764	5.24827E-06	0.000127435	45.3608	protein_coding	216.681	142.989	1.8799	17.1271	3.89471	HJTB;HSPC222;PAR;hJT	jumping translocation breakpoint	Enables protein kinase binding activity. Involved in mitotic cytokinesis and positive regulation of protein kinase activity. Located in cytoplasm and midbody. Colocalizes with centrosome and spindle. [provided by Alliance of Genome Resources, Apr 2022]
ENSG00000150347	ARID5B	0.585727	5.25886E-06	0.000127482	45.3454	protein_coding	63.2321	95.1834	1.70963	4.70152	3.89455	DESRT;MRF-2;MRF2	AT-rich interaction domain 5B	This gene encodes a member of the AT-rich interaction domain (ARID) family of DNA binding proteins. The encoded protein forms a histone H3K9Me2 demethylase complex with PHD finger protein 2 and regulates the transcription of target genes involved in adipogenesis and liver development. This gene also plays a role in cell growth and differentiation of B-lymphocyte progenitors, and single nucleotide…
ENSG00000188342	GTF2F2	-0.609253	5.28203E-06	0.000127834	45.3119	protein_coding	79.7212	52.4743	1.21132	2.77789	3.89335	BTF4;RAP30;TF2F2;TFIIF	general transcription factor IIF subunit 2	Predicted to enable RNA polymerase II general transcription initiation factor activity. Involved in transcription by RNA polymerase II. Located in microtubule cytoskeleton and nucleoplasm. Part of transcription preinitiation complex. [provided by Alliance of Genome Resources, Apr 2022]
ENSG00000107371	EXOSC3	-0.592	5.35926E-06	0.000129491	45.2014	protein_coding	118.508	78.2069	2.43425	6.96388	3.88776	CGI-102;PCH1B;RRP40;Rrp40p;bA3J10.7;hRrp-40;p10	exosome component 3	This gene encodes a non-catalytic component of the human exosome, a complex with 3'-5' exoribonuclease activity that plays a role in numerous RNA processing and degradation activities. Related pseudogenes of this gene are found on chromosome 19 and 21. Alternatively spliced transcript variants encoding different isoforms have been described. [provided by RefSeq, Jun 2012].
ENSG00000135316	SYNCRIP	-0.558363	5.43052E-06	0.000130998	45.101	protein_coding	214.861	145.425	7.00017	11.7119	3.88274	GRY-RBP;GRYRBP;HNRNPQ;HNRPQ1;NSAP1;PP68;hnRNP-Q	synaptotagmin binding cytoplasmic RNA interacting protein	This gene encodes a member of the cellular heterogeneous nuclear ribonucleoprotein (hnRNP) family. hnRNPs are RNA binding proteins that complex with heterogeneous nuclear RNA (hnRNA) and regulate alternative splicing, polyadenylation, and other aspects of mRNA metabolism and transport. The encoded protein plays a role in multiple aspects of mRNA maturation and is associated with several multiprot…
ENSG00000184220	CMSS1	-0.638075	5.46188E-06	0.000131539	45.0573	protein_coding	115.684	73.9311	11.6625	5.57002	3.88094	C3orf26	cms1 ribosomal small subunit homolog	Enables RNA binding activity. [provided by Alliance of Genome Resources, Apr 2022]
ENSG00000028839	TBPL1	-0.628254	5.57109E-06	0.000133951	44.9073	protein_coding	64.7985	41.8394	1.33138	0.794504	3.87305	MGC:8389;MGC:9620;STUD;TLF;TLP;TRF2	TATA-box binding protein like 1	This gene encodes a member of the TATA box-binding protein family. TATA box-binding proteins play a critical role in transcription by RNA polymerase II as components of the transcription factor IID (TFIID) complex. The encoded protein does not bind to the TATA box and initiates transcription from TATA-less promoters. This gene plays a critical role in spermatogenesis, and single nucleotide polymo…
ENSG00000108179	PPIF	-0.612605	5.59917E-06	0.000134407	44.8693	protein_coding	143.427	93.4274	12.4606	7.76139	3.87158	CYP3;CyP-M;Cyp-D;CypD	peptidylprolyl isomerase F	The protein encoded by this gene is a member of the peptidyl-prolyl cis-trans isomerase (PPIase) family. PPIases catalyze the cis-trans isomerization of proline imidic peptide bonds in oligopeptides and accelerate the folding of proteins. This protein is part of the mitochondrial permeability transition pore in the inner mitochondrial membrane. Activation of this pore is thought to be involved in…
ENSG00000268240	ENSG00000268240	2.0828	5.69473E-06	0.000136479	44.7577	lncRNA	1.10656	4.89631	0.0865916	0.971758	3.86493
ENSG00000269893	SNHG8	0.559698	5.82022E-06	0.000139261	44.5771	lncRNA	144.304	212.869	13.2089	1.833	3.85617		small nucleolar RNA host gene 8
ENSG00000188994	ZNF292	0.555428	5.84415E-06	0.000139607	44.5463	protein_coding	90.6853	133.546	2.58351	7.13157	3.85509	MRD63;MRD64;Nbla00365;ZFP292;ZN-16;Zn-15;bA393I2.3	zinc finger protein 292	This gene encodes a growth hormone-dependent, zinc finger transcription factor that functions as a tumor suppressor. Naturally occurring mutations in this gene are associated with gastric cancer, colorectal cancer, and chronic lymphocytic leukemia. [provided by RefSeq, May 2017].
ENSG00000156171	DRAM2	0.777386	5.8627E-06	0.000139824	44.5224	protein_coding	29.2484	50.7445	2.927	6.63432	3.85442	CORD21;PRO180;TMEM77;WWFQ154	DNA damage regulated autophagy modulator 2	The protein encoded by this gene binds microtubule-associated protein 1 light chain 3 and is required for autophagy. Defects in this gene are a cause of retinal dystrophy. In addition, two microRNAs (microRNA 125b-1 and microRNA 144) can bind to the mRNA of this gene and produce the disease state. [provided by RefSeq, Mar 2017].
ENSG00000160298	C21orf58	0.673903	5.88674E-06	0.000140171	44.4917	protein_coding	33.6996	53.9495	2.48738	1.53766	3.85334		chromosome 21 open reading frame 58
ENSG00000007392	LUC7L	-0.75447	5.98598E-06	0.000142304	44.3662	protein_coding	52.7771	30.7679	0.920761	5.15946	3.84678	LUC7B1;Luc7;SR+89;hLuc7B1	LUC7 like	The LUC7L gene may represent a mammalian heterochromatic gene, encoding a putative RNA-binding protein similar to the yeast Luc7p subunit of the U1 snRNP splicing complex that is normally required for 5-prime splice site selection (Tufarelli et al., 2001 [PubMed 11170747]).[supplied by OMIM, Mar 2008].
ENSG00000114491	UMPS	-0.705837	6.01721E-06	0.000142817	44.3272	protein_coding	51.8361	31.4932	2.51195	3.08319	3.84522	ODC;OPRT	uridine monophosphate synthetase	This gene encodes a uridine 5'-monophosphate synthase. The encoded protein is a bifunctional enzyme that catalyzes the final two steps of the de novo pyrimidine biosynthetic pathway. The first reaction is carried out by the N-terminal enzyme orotate phosphoribosyltransferase which converts orotic acid to orotidine-5'-monophosphate. The terminal reaction is carried out by the C-terminal enzyme OMP…
ENSG00000119812	FAM98A	-0.805488	6.03415E-06	0.000142989	44.3062	protein_coding	27.6709	15.8754	0.203347	0.391324	3.8447		family with sequence similarity 98 member A	Enables protein methyltransferase activity. Involved in positive regulation of cell population proliferation; positive regulation of gene expression; and protein methylation. Predicted to be part of tRNA-splicing ligase complex. [provided by Alliance of Genome Resources, Apr 2022]
ENSG00000165312	OTUD1	1.28614	6.04951E-06	0.000143123	44.2879	protein_coding	4.59049	11.0136	0.414374	1.75722	3.84429	DUBA7;OTDC1	OTU deubiquitinase 1	Deubiquitinating enzymes (DUBs; see MIM 603478) are proteases that specifically cleave ubiquitin (MIM 191339) linkages, negating the action of ubiquitin ligases. DUBA7 belongs to a DUB subfamily characterized by an ovarian tumor (OTU) domain.[supplied by OMIM, May 2008].
ENSG00000196363	WDR5	-0.569845	6.11028E-06	0.00014433	44.2123	protein_coding	122.474	82.2967	7.15202	3.01843	3.84064	BIG-3;BIG3;CFAP89;SWD3	WD repeat domain 5	This gene encodes a member of the WD repeat protein family. WD repeats are minimally conserved regions of approximately 40 amino acids typically bracketed by gly-his and trp-asp (GH-WD), which may facilitate formation of heterotrimeric or multiprotein complexes. Members of this family are involved in a variety of cellular processes, including cell cycle progression, signal transduction, apoptosis…
ENSG00000083635	NUFIP1	-0.755354	6.18906E-06	0.000145957	44.1166	protein_coding	35.072	20.6069	0.992343	1.36489	3.83578	NUFIP;Rsa1;bA540M5.1	nuclear FMR1 interacting protein 1	This gene encodes a nuclear RNA binding protein that contains a C2H2 zinc finger motif and a nuclear localization signal. This protein is associated with the nuclear matrix in perichromatin fibrils and, in neurons, localizes to the cytoplasm in association with endoplasmic reticulum ribosomes. This protein interacts with the fragile X mental retardation protein (FMRP), the tumor suppressor protei…
ENSG00000160818	GPATCH4	-0.893275	6.27473E-06	0.000147741	45.7465	protein_coding	83.7224	44.01	3.39627	12.6064	3.8305	GPATC4	G-patch domain containing 4 (gene/pseudogene)	Enables RNA binding activity. Predicted to act upstream of or within hematopoietic progenitor cell differentiation. [provided by Alliance of Genome Resources, Apr 2022]
ENSG00000067064	IDI1	1.06596	6.30996E-06	0.000148334	57.8339	protein_coding	57.267	121.09	6.06926	29.259	3.82876	IPP1;IPPI1	isopentenyl-diphosphate delta isomerase 1	IDI1 encodes a peroxisomally-localized enzyme that catalyzes the interconversion of isopentenyl diphosphate (IPP) to its highly electrophilic isomer, dimethylallyl diphosphate (DMAPP), which are the substrates for the successive reaction that results in the synthesis of farnesyl diphosphate and, ultimately, cholesterol. It has been shown in peroxisomal deficiency diseases such as Zellweger syndro…
ENSG00000114315	HES1	-1.07651	6.3625E-06	0.000149332	43.9106	protein_coding	33.4673	15.2157	2.81589	5.44385	3.82585	HES-1;HHL;HRY;bHLHb39	hes family bHLH transcription factor 1	This protein belongs to the basic helix-loop-helix family of transcription factors. It is a transcriptional repressor of genes that require a bHLH protein for their transcription. The protein has a particular type of basic domain that contains a helix interrupting protein that binds to the N-box rather than the canonical E-box. [provided by RefSeq, Jul 2008].
ENSG00000013275	PSMC4	-0.513035	6.39111E-06	0.000149765	43.8771	protein_coding	206.104	144.344	0.658949	1.93431	3.82459	MIP224;RPT3;S6;TBP-7;TBP7	proteasome 26S subunit, ATPase 4	The 26S proteasome is a multicatalytic proteinase complex with a highly ordered structure composed of 2 complexes, a 20S core and a 19S regulator. The 20S core is composed of 4 rings of 28 non-identical subunits; 2 rings are composed of 7 alpha subunits and 2 rings are composed of 7 beta subunits. The 19S regulator is composed of a base, which contains 6 ATPase subunits and 2 non-ATPase subunits,…
ENSG00000143256	PFDN2	-0.505664	6.43638E-06	0.000150587	43.8247	protein_coding	423.969	298.477	4.88883	5.86878	3.82221	PFD2	prefoldin subunit 2	This gene encodes a member of the prefoldin beta subunit family. The encoded protein is one of six subunits of prefoldin, a molecular chaperone complex that binds and stabilizes newly synthesized polypeptides, thereby allowing them to fold correctly. The complex, consisting of two alpha and four beta subunits, forms a double beta barrel assembly with six protruding coiled-coils. [provided by RefS…
ENSG00000142002	DPP9	-0.761439	6.58582E-06	0.000153839	43.6545	protein_coding	40.1681	23.612	4.13363	0.397686	3.81293	DP9;DPLP9;DPP IX;DPRP-2;DPRP2;HATIS;IMD111	dipeptidyl peptidase 9	This gene encodes a protein that is a member of the S9B family in clan SC of the serine proteases. The protein has been shown to have post-proline dipeptidyl aminopeptidase activity, cleaving Xaa-Pro dipeptides from the N-termini of proteins. Although the activity of this protein is similar to that of dipeptidyl peptidase 4 (DPP4), it does not appear to be membrane bound. In general, dipeptidyl p…
ENSG00000238227	TMEM250	-0.697622	6.64288E-06	0.00015489	43.5906	protein_coding	43.7517	27.0298	2.08419	0.408978	3.80998	C9orf69	transmembrane protein 250	Predicted to enable GTPase activity and molecular adaptor activity. Involved in positive regulation of cell population proliferation and positive regulation of viral process. Located in cytoplasm and nucleoplasm. [provided by Alliance of Genome Resources, Apr 2022]
ENSG00000138796	HADH	0.608692	6.65176E-06	0.00015489	43.5806	protein_coding	57.3571	87.6878	5.06355	2.32971	3.80998	HAD;HADH1;HADHSC;HCDH;HHF4;MSCHAD;SCHAD	hydroxyacyl-CoA dehydrogenase	This gene is a member of the 3-hydroxyacyl-CoA dehydrogenase gene family. The encoded protein functions in the mitochondrial matrix to catalyze the oxidation of straight-chain 3-hydroxyacyl-CoAs as part of the beta-oxidation pathway. Its enzymatic activity is highest with medium-chain-length fatty acids. Mutations in this gene cause one form of familial hyperinsulinemic hypoglycemia. The human ge…
ENSG00000067334	DNTTIP2	-0.573627	6.69729E-06	0.000155695	43.5302	protein_coding	105.059	70.6002	6.32036	0.691583	3.80772	ERBP;FCF2;HSU15552;LPTS-RP2;TdIF2	deoxynucleotidyltransferase terminal interacting protein 2	This gene is thought to be involved in chromatin remodeling and gene transcription. The encoded nuclear protein binds to and enhances the transcriptional activity of the estrogen receptor alpha, and also interacts with terminal deoxynucleotidyltransferase. The expression profile of this gene is a potential biomarker for chronic obstructive pulmonary disease. [provided by RefSeq, Dec 2010].
ENSG00000255730	ENSG00000255730	1.03038	6.71014E-06	0.000155695	43.5162	protein_coding	9.81389	20.5033	0.984648	3.43465	3.80772
ENSG00000041802	LSG1	-0.851821	6.71801E-06	0.000155695	43.5074	protein_coding	43.9453	23.7362	0.0583259	5.64946	3.80772		large 60S subunit nuclear export GTPase 1	This gene encodes a protein related to the yeast large subunit GTPase 1. The encoded protein is necessary for cell viability and may localize in the endoplasmic reticulum, nucleus and cytoplasm.[provided by RefSeq, Feb 2009].
ENSG00000099817	POLR2E	-0.517546	6.73743E-06	0.000155901	43.486	protein_coding	238.642	166.745	10.4522	0.508038	3.80715	RPABC1;RPB5;XAP4;hRPB25;hsRPB5	RNA polymerase II, I and III subunit E	This gene encodes the fifth largest subunit of RNA polymerase II, the polymerase responsible for synthesizing messenger RNA in eukaryotes. This subunit is shared by the other two DNA-directed RNA polymerases and is present in two-fold molar excess over the other polymerase subunits. An interaction between this subunit and a hepatitis virus transactivating protein has been demonstrated, suggesting…
ENSG00000171105	INSR	0.837212	6.76321E-06	0.000156252	43.4579	protein_coding	19.723	35.1723	3.33595	2.08205	3.80617	CD220;HHF5	insulin receptor	This gene encodes a member of the receptor tyrosine kinase family of proteins. The encoded preproprotein is proteolytically processed to generate alpha and beta subunits that form a heterotetrameric receptor. Binding of insulin or other ligands to this receptor activates the insulin signaling pathway, which regulates glucose uptake and release, as well as the synthesis and storage of carbohydrate…
ENSG00000243960	ENSG00000243960	-0.810832	6.77443E-06	0.000156267	43.4457	lncRNA	27.423	15.5059	0.722189	0.919124	3.80613
ENSG00000100726	TELO2	-0.712656	6.79277E-06	0.000156446	43.4257	protein_coding	38.5061	23.4126	0.406465	0.679692	3.80564	CLK2;TEL2;YHFS	telomere maintenance 2	This gene encodes a protein that functions as an S-phase checkpoint protein in the cell cycle. The protein may also play a role in DNA repair.[provided by RefSeq, Mar 2009].
ENSG00000164896	FASTK	-0.61335	6.82333E-06	0.000156905	43.3926	protein_coding	68.4695	44.7792	2.71044	0.12408	3.80436	FAST	Fas activated serine/threonine kinase	The protein encoded by this gene is a member of the serine/threonine protein kinase family. This kinase was shown to be activated rapidly during Fas-mediated apoptosis in Jurkat cells. In response to Fas receptor ligation, it phosphorylates TIA1, an apoptosis-promoting nuclear RNA-binding protein. The encoded protein is a strong inducer of lymphocyte apoptosis. Two transcript variants encoding di…
ENSG00000272711	HK2-DT	-1.11766	6.85194E-06	0.000157317	43.3623	lncRNA	15.0491	6.7292	0.56372	1.33834	3.80322		HK2 divergent transcript
ENSG00000104413	ESRP1	1.21173	6.89794E-06	0.000157932	43.313	protein_coding	5.17124	12.1893	0.406918	1.65623	3.80153	DFNB109;RBM35A;RMB35A	epithelial splicing regulatory protein 1	ESPR1 is an epithelial cell-type-specific splicing regulator (Warzecha et al., 2009 [PubMed 19285943]).[supplied by OMIM, Aug 2009].
ENSG00000002586	CD99	0.518802	6.9108E-06	0.000157932	43.2987	protein_coding	284.467	407.706	17.1111	2.93949	3.80153	HBA71;MIC2;MIC2X;MIC2Y;MSK5X	CD99 molecule (Xg blood group)	The protein encoded by this gene is a cell surface glycoprotein involved in leukocyte migration, T-cell adhesion, ganglioside GM1 and transmembrane protein transport, and T-cell death by a caspase-independent pathway. In addition, the encoded protein may have the ability to rearrange the actin cytoskeleton and may also act as an oncosuppressor in osteosarcoma. This gene is found in the pseudoauto…
ENSG00000292348	CD99	0.518802	6.9108E-06	0.000157932	43.2987	protein_coding	284.467	407.706	17.1111	2.93949	3.80153	HBA71;MIC2;MIC2X;MIC2Y;MSK5X	CD99 molecule (Xg blood group)	The protein encoded by this gene is a cell surface glycoprotein involved in leukocyte migration, T-cell adhesion, ganglioside GM1 and transmembrane protein transport, and T-cell death by a caspase-independent pathway. In addition, the encoded protein may have the ability to rearrange the actin cytoskeleton and may also act as an oncosuppressor in osteosarcoma. This gene is found in the pseudoauto…
ENSG00000055070	SZRD1	-0.528116	6.99581E-06	0.000159397	43.2087	protein_coding	168.152	116.854	0.248488	5.49795	3.79752	C1orf144	SUZ RNA binding domain containing 1
ENSG00000231789	PIK3CD-AS2	1.19966	6.99648E-06	0.000159397	43.2088	lncRNA	4.76472	10.8794	0.167987	0.721438	3.79752		PIK3CD antisense RNA 2
ENSG00000044115	CTNNA1	0.561298	7.00735E-06	0.000159398	43.1966	protein_coding	62.2469	91.7592	1.32618	1.45415	3.79752	CAP102;MDBS2;MDPT2	catenin alpha 1	This gene encodes a member of the catenin family of proteins that play an important role in cell adhesion process by connecting cadherins located on the plasma membrane to the actin filaments inside the cell. The encoded mechanosensing protein contains three vinculin homology domains and undergoes conformational changes in response to cytoskeletal tension, resulting in the reconfiguration of cadh…
ENSG00000186918	ZNF395	0.855792	7.03417E-06	0.000159762	43.1686	protein_coding	38.733	70.9551	4.9312	14.995	3.79653	HDBP-2;HDBP2;HDRF-2;PBF;PRF-1;PRF1;Si-1-8-14	zinc finger protein 395	Enables DNA-binding transcription activator activity, RNA polymerase II-specific and RNA polymerase II cis-regulatory region sequence-specific DNA binding activity. Involved in positive regulation of transcription by RNA polymerase II. Located in cytosol and nuclear speck. [provided by Alliance of Genome Resources, Apr 2022]
ENSG00000196205	EEF1A1P5	0.519542	7.06133E-06	0.000160133	43.1402	processed_pseudogene	257.949	370.053	14.1605	11.5558	3.79552		eukaryotic translation elongation factor 1 alpha 1 pseudogene 5
ENSG00000248098	BCKDHA	1.02778	7.14221E-06	0.000161718	43.0569	protein_coding	9.81389	20.4724	0.984648	3.47842	3.79124	BCKDE1A;MSU;MSUD1;MSUD1A;OVD1A	branched chain keto acid dehydrogenase E1 subunit alpha	The branched-chain alpha-keto acid (BCAA) dehydrogenase (BCKD) complex is an innter mitochondrial enzyme complex that catalyzes the second major step in the catabolism of the branched-chain amino acids leucine, isoleucine, and valine. The BCKD complex consists of three catalytic components: a heterotetrameric (alpha2-beta2) branched-chain alpha-keto acid decarboxylase (E1), a dihydrolipoyl transa…
ENSG00000108424	KPNB1	-0.539753	7.20105E-06	0.000162801	42.9966	protein_coding	596.843	410.023	22.1255	31.1936	3.78834	IMB1;IPO1;IPOB;Impnb;NTF97	karyopherin subunit beta 1	Nucleocytoplasmic transport, a signal- and energy-dependent process, takes place through nuclear pore complexes embedded in the nuclear envelope. The import of proteins containing a nuclear localization signal (NLS) requires the NLS import receptor, a heterodimer of importin alpha and beta subunits also known as karyopherins. Importin alpha binds the NLS-containing cargo in the cytoplasm and impo…
ENSG00000182378	PLCXD1	0.731754	7.32801E-06	0.000165166	42.8688	protein_coding	20.0047	33.3306	0.284774	0.945587	3.78208	LL0XNC01-136G2.1	phosphatidylinositol specific phospholipase C X domain containing 1	This gene is the most terminal protein-coding gene in the pseudoautosomal (PAR) region on chromosomes X and Y. Alternate splicing results in multiple transcript variants. [provided by RefSeq, Mar 2010].
ENSG00000292344	PLCXD1	0.731754	7.32801E-06	0.000165166	42.8688	protein_coding	20.0047	33.3306	0.284774	0.945587	3.78208	LL0XNC01-136G2.1	phosphatidylinositol specific phospholipase C X domain containing 1	This gene is the most terminal protein-coding gene in the pseudoautosomal (PAR) region on chromosomes X and Y. Alternate splicing results in multiple transcript variants. [provided by RefSeq, Mar 2010].
ENSG00000061676	NCKAP1	0.935072	7.42291E-06	0.000167049	42.775	protein_coding	10.606	20.2699	1.36575	0.747264	3.77716	HEM2;NAP1;NAP125;p125Nap1	NCK associated protein 1	Contributes to small GTPase binding activity. Involved in Rac protein signal transduction; positive regulation of Arp2/3 complex-mediated actin nucleation; and positive regulation of lamellipodium assembly. Located in extracellular exosome and focal adhesion. Part of SCAR complex. [provided by Alliance of Genome Resources, Apr 2022]
ENSG00000110721	CHKA	-0.75523	7.46451E-06	0.00016773	42.7341	protein_coding	37.2416	22.2502	2.73303	1.52818	3.77539	CHK;CK;CKI;EK;NEDMIMS	choline kinase alpha	The major pathway for the biosynthesis of phosphatidylcholine occurs via the CDP-choline pathway. The protein encoded by this gene is the initial enzyme in the sequence and may play a regulatory role. The encoded protein also catalyzes the phosphorylation of ethanolamine. Two transcript variants encoding different isoforms have been found for this gene. [provided by RefSeq, Jul 2008].
ENSG00000142949	PTPRF	0.977129	7.55996E-06	0.000169617	42.6416	protein_coding	13.2094	26.3934	2.01567	4.41111	3.77053	BNAH2;LAR	protein tyrosine phosphatase receptor type F	The protein encoded by this gene is a member of the protein tyrosine phosphatase (PTP) family. PTPs are known to be signaling molecules that regulate a variety of cellular processes including cell growth, differentiation, mitotic cycle, and oncogenic transformation. This PTP possesses an extracellular region, a single transmembrane region, and two tandem intracytoplasmic catalytic domains, and th…
ENSG00000142556	ZNF614	-1.13665	7.62321E-06	0.000170542	42.5816	protein_coding	14.4112	6.34409	0.562421	1.35773	3.76817		zinc finger protein 614	Predicted to enable DNA-binding transcription repressor activity, RNA polymerase II-specific and RNA polymerase II transcription regulatory region sequence-specific DNA binding activity. Predicted to be involved in negative regulation of transcription by RNA polymerase II. Predicted to be located in nucleus. [provided by Alliance of Genome Resources, Apr 2022]
ENSG00000115053	NCL	-0.60777	7.6243E-06	0.000170542	42.5798	protein_coding	1511.66	991.047	78.4502	122.652	3.76817	C23;Nsr1	nucleolin	Nucleolin (NCL), a eukaryotic nucleolar phosphoprotein, is involved in the synthesis and maturation of ribosomes. It is located mainly in dense fibrillar regions of the nucleolus. Human NCL gene consists of 14 exons with 13 introns and spans approximately 11kb. The intron 11 of the NCL gene encodes a small nucleolar RNA, termed U20. [provided by RefSeq, Jul 2008].
ENSG00000117519	CNN3	0.639736	7.63844E-06	0.0001706	42.5664	protein_coding	40.4772	63.3088	2.21814	4.09395	3.76802		calponin 3	This gene encodes a protein with a markedly acidic C terminus; the basic N-terminus is highly homologous to the N-terminus of a related gene, CNN1. Members of the CNN gene family all contain similar tandemly repeated motifs. This encoded protein is associated with the cytoskeleton but is not involved in contraction. [provided by RefSeq, Jul 2008].
ENSG00000157379	DHRS1	0.847413	7.66743E-06	0.000170988	42.539	protein_coding	12.9471	23.3919	0.743964	1.04172	3.76703	SDR19C1	dehydrogenase/reductase 1	This gene encodes a member of the short-chain dehydrogenases/reductases (SDR) family. The encoded enzyme contains a conserved catalytic domain and likely functions as an oxidoreductase. Multiple alternatively spliced variants, encoding the same protein, have been identified. [provided by RefSeq, Nov 2008].
ENSG00000131473	ACLY	0.539369	0.000007701	0.000171478	42.5071	protein_coding	73.5365	106.833	0.349136	1.05784	3.76579	ACL;ATPCL;CLATP	ATP citrate lyase	ATP citrate lyase is the primary enzyme responsible for the synthesis of cytosolic acetyl-CoA in many tissues. The enzyme is a tetramer (relative molecular weight approximately 440,000) of apparently identical subunits. It catalyzes the formation of acetyl-CoA and oxaloacetate from citrate and CoA with a concomitant hydrolysis of ATP to ADP and phosphate. The product, acetyl-CoA, serves several i…
ENSG00000135956	TMEM127	-0.808984	7.72295E-06	0.000171685	42.4866	protein_coding	27.2113	15.3873	0.703183	1.1744	3.76527		transmembrane protein 127	This gene encodes a transmembrane protein with four predicted transmembrane domains. The protein is associated with a subpopulation of vesicular organelles corresponding to early endosomal structures, with the Golgi, and with lysosomes, and may participate in protein trafficking between these structures. Mutations in this gene and several other genes cause pheochromocytomas. Alternatively spliced…
ENSG00000033030	ZCCHC8	0.820046	7.73357E-06	0.000171685	42.4766	protein_coding	15.2333	26.6672	1.1245	1.89833	3.76527	PFBMFT5	zinc finger CCHC-type containing 8	This gene encodes a scaffold protein which serves as an assessory factor to the nuclear RNA exosome complex. The encoded protein forms a trimeric human nuclear exosome targeting (NEXT) complex, together with hMTR4 and the RNA-binding factor RBM7 which promotes the exosomal degradation of non-coding promoter-upstream transcripts, enhancer RNAs and 3'-extended products of histone- and small nuclear…
ENSG00000271781	ENSG00000271781	-6.84508	7.74918E-06	0.000171773	44.9688	lncRNA	1.84156	0	0.352297	0	3.76504
ENSG00000135144	DTX1	-1.22731	7.76793E-06	0.00017189	42.4455	protein_coding	11.4422	4.90669	1.2342	0.111052	3.76475	RNF140;hDx-1	deltex E3 ubiquitin ligase 1	Studies in Drosophila have identified this gene as encoding a positive regulator of the Notch-signaling pathway. The human gene encodes a protein of unknown function; however, it may play a role in basic helix-loop-helix transcription factor activity. [provided by RefSeq, Jul 2008].
ENSG00000162650	ATXN7L2	-0.908947	7.77772E-06	0.00017189	42.4354	protein_coding	22.3967	12.038	2.10718	0.742059	3.76475		ataxin 7 like 2
ENSG00000264364	DYNLL2	-0.556697	7.8061E-06	0.000172039	42.4087	protein_coding	102.079	69.2441	3.30723	2.04378	3.76437	DNCL1B;Dlc2;RSPH22	dynein light chain LC8-type 2	Predicted to enable dynein intermediate chain binding activity and dynein light intermediate chain binding activity. Predicted to be involved in cilium assembly. Located in 9+0 non-motile cilium and centrosome. Is active in glutamatergic synapse and postsynapse. [provided by Alliance of Genome Resources, Apr 2022]
ENSG00000138363	ATIC	-0.545154	7.80779E-06	0.000172039	42.4072	protein_coding	192.573	131.848	15.6052	1.74751	3.76437	AICAR;AICARFT;HEL-S-70p;IMPCHASE;PURH	5-aminoimidazole-4-carboxamide ribonucleotide formyltransferase/IMP cyclohydrolase	This gene encodes a bifunctional protein that catalyzes the last two steps of the de novo purine biosynthetic pathway. The N-terminal domain has phosphoribosylaminoimidazolecarboxamide formyltransferase activity, and the C-terminal domain has IMP cyclohydrolase activity. A mutation in this gene results in AICA-ribosiduria. [provided by RefSeq, Sep 2009].
ENSG00000132434	LANCL2	-0.89017	7.85493E-06	0.00017282	42.3639	protein_coding	20.5139	11.0169	0.265763	0.351892	3.76241	GPR69B;TASP	LanC like glutathione S-transferase 2	Enables phosphatidylinositol-3-phosphate binding activity; phosphatidylinositol-4-phosphate binding activity; and phosphatidylinositol-5-phosphate binding activity. Involved in negative regulation of transcription, DNA-templated and positive regulation of abscisic acid-activated signaling pathway. Located in several cellular components, including cortical actin cytoskeleton; cytosol; and nucleopl…
ENSG00000163428	LRRC58	-0.71021	7.88061E-06	0.000172986	42.3399	protein_coding	97.8724	59.2223	13.1981	7.49271	3.76199		leucine rich repeat containing 58
ENSG00000100410	PHF5A	-0.528967	7.88591E-06	0.000172986	42.3351	protein_coding	134.154	93.1034	2.30329	2.28508	3.76199	INI;Rds3;SAP14b;SF3B7;SF3b14b;bK223H9.2	PHD finger protein 5A	This gene encodes a subunit of the splicing factor 3b protein complex. Splicing factor 3b, together with splicing factor 3a and a 12S RNA unit, forms the U2 small nuclear ribonucleoproteins complex (U2 snRNP). The splicing factor 3b/3a complex binds pre-mRNA upstream of the intron's branch site in a sequence-independent manner and may anchor the U2 snRNP to the pre-mRNA. The protein encoded by th…
ENSG00000117139	KDM5B	0.607848	7.92535E-06	0.000173593	42.299	protein_coding	47.7173	72.5228	3.14867	2.30933	3.76047	CT31;JARID1B;MRT65;PLU-1;PLU1;PPP1R98;PUT1;RBBP2H1A;RBP2-H1	lysine demethylase 5B	This gene encodes a lysine-specific histone demethylase that belongs to the jumonji/ARID domain-containing family of histone demethylases. The encoded protein is capable of demethylating tri-, di- and monomethylated lysine 4 of histone H3. This protein plays a role in the transcriptional repression or certain tumor suppressor genes and is upregulated in certain cancer cells. This protein may also…
ENSG00000125877	ITPA	-0.55711	7.9659E-06	0.000174223	42.2621	protein_coding	93.2423	63.3093	1.60751	0.982746	3.75889	C20orf37;DEE35;HLC14-06-P;ITPase;My049;NTPase;dJ794I6.3	inosine triphosphatase	This gene encodes an inosine triphosphate pyrophosphohydrolase. The encoded protein hydrolyzes inosine triphosphate and deoxyinosine triphosphate to the monophosphate nucleotide and diphosphate. This protein, which is a member of the HAM1 NTPase protein family, is found in the cytoplasm and acts as a homodimer. Defects in the encoded protein can result in inosine triphosphate pyrophosphorylase de…
ENSG00000204228	HSD17B8	1.04326	8.03942E-06	0.000175356	42.196	protein_coding	6.7805	13.9362	0.430698	0.250245	3.75608	D6S2245E;FABG;FABGL;H2-KE6;HKE6;KE6;RING2;SDR30C1;dJ1033B10.9	hydroxysteroid 17-beta dehydrogenase 8	In mice, the Ke6 protein is a 17-beta-hydroxysteroid dehydrogenase that can regulate the concentration of biologically active estrogens and androgens. It is preferentially an oxidative enzyme and inactivates estradiol, testosterone, and dihydrotestosterone. However, the enzyme has some reductive activity and can synthesize estradiol from estrone. The protein encoded by this gene is similar to Ke6…
ENSG00000164163	ABCE1	-0.525343	8.04148E-06	0.000175356	42.1938	protein_coding	138.44	96.0885	2.69779	1.98455	3.75608	ABC38;OABP;RLI;RLI1;RNASEL1;RNASELI;RNS4I	ATP binding cassette subfamily E member 1	The protein encoded by this gene is a member of the superfamily of ATP-binding cassette (ABC) transporters. ABC proteins transport various molecules across extra- and intra-cellular membranes. ABC genes are divided into seven distinct subfamilies (ABC1, MDR/TAP, MRP, ALD, OABP, GCN20, White). This protein is a member of the OABP subfamily. Alternatively referred to as the RNase L inhibitor, this …
ENSG00000074071	MRPS34	-0.580024	8.09186E-06	0.000176195	42.1487	protein_coding	118.012	78.5249	6.398	6.4266	3.75401	COXPD32;MRP-S12;MRP-S34;MRPS12;mS34	mitochondrial ribosomal protein S34	Mammalian mitochondrial ribosomal proteins are encoded by nuclear genes and help in protein synthesis within the mitochondrion. Mitochondrial ribosomes (mitoribosomes) consist of a small 28S subunit and a large 39S subunit. They have an estimated 75% protein to rRNA composition compared to prokaryotic ribosomes, where this ratio is reversed. Another difference between mammalian mitoribosomes and …
ENSG00000169972	PUSL1	-0.788822	8.11625E-06	0.000176466	42.1271	protein_coding	39.1586	22.632	5.23277	0.142236	3.75334		pseudouridine synthase like 1	Predicted to enable pseudouridine synthase activity. Predicted to be involved in tRNA pseudouridine synthesis. Located in mitochondrion. [provided by Alliance of Genome Resources, Apr 2022]
ENSG00000184992	BRI3BP	-0.57912	8.1427E-06	0.000176607	42.1036	protein_coding	201.801	134.554	17.4205	11.4026	3.75299	BNAS1;HCCR-1;HCCR-2;HCCRBP-1;HCCRBP-3;KG19	BRI3 binding protein	Located in mitochondrion. [provided by Alliance of Genome Resources, Apr 2022]
ENSG00000241553	ARPC4	-0.628342	8.14669E-06	0.000176607	42.1001	protein_coding	74.4017	47.7249	0.751483	5.07675	3.75299	ARC20;DEVLO;P20-ARC	actin related protein 2/3 complex subunit 4	This gene encodes one of seven subunits of the human Arp2/3 protein complex. This complex controls actin polymerization in cells and has been conserved throughout eukaryotic evolution. This gene encodes the p20 subunit, which is necessary for actin nucleation and high-affinity binding to F-actin. Alternative splicing results in multiple transcript variants. Naturally occurring read-through transc…
ENSG00000155380	SLC16A1	-0.559825	8.30951E-06	0.000179768	41.9576	protein_coding	143.894	97.3059	8.79677	6.47825	3.74529	HHF7;MCT;MCT1;MCT1D	solute carrier family 16 member 1	The protein encoded by this gene is a proton-linked monocarboxylate transporter that catalyzes the movement of many monocarboxylates, such as lactate and pyruvate, across the plasma membrane. Mutations in this gene are associated with erythrocyte lactate transporter defect. Alternatively spliced transcript variants have been found for this gene.[provided by RefSeq, Oct 2009].
ENSG00000197345	MRPL21	-0.536472	8.31685E-06	0.000179768	41.9512	protein_coding	111.505	76.9014	1.15343	0.381493	3.74529	L21mt;MRP-L21;bL21m	mitochondrial ribosomal protein L21	Mammalian mitochondrial ribosomal proteins are encoded by nuclear genes and help in protein synthesis within the mitochondrion. Mitochondrial ribosomes (mitoribosomes) consist of a small 28S subunit and a large 39S subunit. They have an estimated 75% protein to rRNA composition compared to prokaryotic ribosomes, where this ratio is reversed. Another difference between mammalian mitoribosomes and …
ENSG00000136732	GYPC	0.597184	8.40088E-06	0.000181319	41.879	protein_coding	173.347	261.32	4.02986	36.7947	3.74156	CD236;CD236R;GE;GPC;GPD;GYPD;PAS-2;PAS-2'	glycophorin C (Gerbich blood group)	Glycophorin C (GYPC) is an integral membrane glycoprotein. It is a minor species carried by human erythrocytes, but plays an important role in regulating the mechanical stability of red cells. A number of glycophorin C mutations have been described. The Gerbich and Yus phenotypes are due to deletion of exon 3 and 2, respectively. The Webb and Duch antigens, also known as glycophorin D, result fro…
ENSG00000186907	RTN4RL2	1.33524	8.45013E-06	0.000182116	41.8376	protein_coding	5.31235	12.9736	1.35717	2.83707	3.73965	NGRH1;NgR2	reticulon 4 receptor like 2	Enables signaling receptor activity. Predicted to be involved in cell surface receptor signaling pathway; corpus callosum development; and negative regulation of neuron projection development. Located in cell surface. Is anchored component of plasma membrane. [provided by Alliance of Genome Resources, Apr 2022]
ENSG00000168758	SEMA4C	1.03701	8.51415E-06	0.000183228	41.7833	protein_coding	6.65936	13.6886	0.109242	0.0999122	3.73701	M-SEMA-F;SEMACL1;SEMAF;SEMAI	semaphorin 4C	Predicted to enable chemorepellent activity and semaphorin receptor binding activity. Involved in muscle cell differentiation and positive regulation of stress-activated MAPK cascade. Located in extracellular space. [provided by Alliance of Genome Resources, Apr 2022]
ENSG00000011009	LYPLA2	-0.583086	8.60375E-06	0.000184887	41.7079	protein_coding	99.9721	66.3323	1.89854	6.10399	3.73309	APT-2;APT2;DJ886K2.4	lysophospholipase 2	Lysophospholipases are enzymes that act on biological membranes to regulate the multifunctional lysophospholipids. There are alternatively spliced transcript variants described for this gene but the full length nature is not known yet. [provided by RefSeq, Jul 2008].
ENSG00000112149	CD83	-0.847475	8.6361E-06	0.000185312	41.6812	protein_coding	25.3111	13.8331	0.0130717	1.79658	3.7321	BL11;HB15	CD83 molecule	The protein encoded by this gene is a single-pass type I membrane protein and member of the immunoglobulin superfamily of receptors. The encoded protein may be involved in the regulation of antigen presentation. A soluble form of this protein can bind to dendritic cells and inhibit their maturation. Three transcript variants encoding different isoforms have been found for this gene. [provided by …
ENSG00000168906	MAT2A	-0.629008	8.6734E-06	0.000185842	41.6502	protein_coding	155.952	100.406	20.6917	7.05469	3.73086	MATA2;MATII;SAMS2	methionine adenosyltransferase 2A	The protein encoded by this gene catalyzes the production of S-adenosylmethionine (AdoMet) from methionine and ATP. AdoMet is the key methyl donor in cellular processes. [provided by RefSeq, Jun 2011].
ENSG00000214575	CPEB1	-0.840798	8.72099E-06	0.000186591	41.6112	protein_coding	27.1594	15.1482	2.90178	0.150736	3.72911	CPE-BP1;CPEB;CPEB-1;h-CPEB;hCPEB-1	cytoplasmic polyadenylation element binding protein 1	This gene encodes a member of the cytoplasmic polyadenylation element binding protein family. This highly conserved protein binds to a specific RNA sequence, called the cytoplasmic polyadenylation element, found in the 3' untranslated region of some mRNAs. The encoded protein functions in both the cytoplasm and the nucleus. It is involved in the regulation of mRNA translation, as well as processi…
ENSG00000071462	BUD23	-0.551625	8.79738E-06	0.000187953	41.5488	protein_coding	120.613	81.9427	2.71964	5.61994	3.72595	HASJ4442;HUSSY-3;MERM1;PP3381;WBMT;WBSCR22	BUD23 rRNA methyltransferase and ribosome maturation factor	This gene encodes a protein containing a nuclear localization signal and an S-adenosyl-L-methionine binding motif typical of methyltransferases, suggesting that the encoded protein may act on DNA methylation. This gene is deleted in Williams syndrome, a multisystem developmental disorder caused by the deletion of contiguous genes at 7q11.23. Alternatively spliced transcript variants have been fou…
ENSG00000143198	MGST3	0.536027	8.88383E-06	0.000188906	41.479	protein_coding	85.0199	123.489	3.77704	3.58826	3.72375	GST-3;GST-III	microsomal glutathione S-transferase 3	This gene encodes a member of the MAPEG (Membrane Associated Proteins in Eicosanoid and Glutathione metabolism) protein family. Members of this family are involved in the production of leukotrienes and prostaglandin E, important mediators of inflammation. This gene encodes an enzyme which catalyzes the conjugation of leukotriene A4 and reduced glutathione to produce leukotriene C4. This enzyme al…
ENSG00000148400	NOTCH1	-0.621566	8.88683E-06	0.000188906	41.4767	protein_coding	70.865	46.3263	4.12708	3.0123	3.72375	AOS5;AOVD1;TAN1;hN1	notch receptor 1	This gene encodes a member of the NOTCH family of proteins. Members of this Type I transmembrane protein family share structural characteristics including an extracellular domain consisting of multiple epidermal growth factor-like (EGF) repeats, and an intracellular domain consisting of multiple different domain types. Notch signaling is an evolutionarily conserved intercellular signaling pathway…
ENSG00000183684	ALYREF	-0.52742	8.88734E-06	0.000188906	41.4762	protein_coding	857.983	594.741	3.86598	44.2811	3.72375	ALY;ALY/REF;BEF;REF;THOC4	Aly/REF export factor	The protein encoded by this gene is a heat stable, nuclear protein and functions as a molecular chaperone. It is thought to regulate dimerization, DNA binding, and transcriptional activity of basic region-leucine zipper (bZIP) proteins. [provided by RefSeq, Jul 2008].
ENSG00000283674	ENSG00000283674	2.4019	8.8934E-06	0.000188906	41.5264	lncRNA	0.664593	3.68385	0.310767	0.337318	3.72375		uncharacterized LOC729732
ENSG00000125520	SLC2A4RG	0.622692	8.90597E-06	0.000188906	41.4613	protein_coding	47.5465	73.4076	3.88301	4.19444	3.72375	GEF;HDBP-1;HDBP1;Si-1-2;Si-1-2-19	SLC2A4 regulator	The protein encoded by this gene is a nuclear transcription factor involved in the activation of the solute carrier family 2 member 4 gene. The encoded protein interacts with another transcription factor, myocyte enhancer factor 2, to activate transcription of this gene. [provided by RefSeq, Jul 2008].
ENSG00000225783	MIAT	1.3013	9.02044E-06	0.000190652	41.3714	lncRNA	3.61085	8.96237	0.26089	0.156595	3.71976	C22orf35;GOMAFU;LINC00066;NCRNA00066;RNCR2;lncRNA-MIAT	myocardial infarction associated transcript	This gene encodes a spliced long non-coding RNA that may constitute a component of the nuclear matrix. Altered expression of this locus has been reported to be associated with a susceptibility to myocardial infarction. It has also been proposed that pathways involving this transcript may contribute to the pathophysiology of schizophrenia. A similar gene in mouse has been associated with retinal c…
ENSG00000137941	TTLL7	1.24725	9.02262E-06	0.000190652	41.3695	protein_coding	4.05469	9.68959	0.179114	0.397183	3.71976		tubulin tyrosine ligase like 7	Enables alpha-tubulin binding activity; beta-tubulin binding activity; and tubulin-glutamic acid ligase activity. Involved in protein polyglutamylation. Predicted to be located in 9+0 non-motile cilium and ciliary basal body. Predicted to be active in cilium. [provided by Alliance of Genome Resources, Apr 2022]
ENSG00000141682	PMAIP1	0.600454	9.02703E-06	0.000190652	41.3652	protein_coding	46.7979	71.2723	0.478768	4.6762	3.71976	APR;NOXA	phorbol-12-myristate-13-acetate-induced protein 1	This gene belongs to a pro-apoptotic subfamily within the BCL-2 protein family, referred to as the BCL-2 homology domain 3 (BH3)-only subfamily, which determine whether a cell commits to apoptosis. In response to death-inducing stimuli, BH3-only members inhibit the anti-apoptotic BCL-2 family members, which under steady-state conditions keep the multi-BH domain proteins BAX and BAK, in an inactiv…
ENSG00000116560	SFPQ	-0.585565	9.07217E-06	0.000191332	41.3297	protein_coding	460.021	305.683	24.9456	39.1845	3.71821	POMP100;PPP1R140;PSF	splicing factor proline and glutamine rich	Enables DNA binding activity; histone deacetylase binding activity; and protein homodimerization activity. Involved in several processes, including alternative mRNA splicing, via spliceosome; positive regulation of oxidative stress-induced intrinsic apoptotic signaling pathway; and regulation of transcription by RNA polymerase II. Acts upstream of or within double-strand break repair via homologo…
ENSG00000128165	ADM2	1.60438	9.10455E-06	0.000191483	41.3066	protein_coding	2.42545	7.23811	0.473458	1.49403	3.71787	AM2;dJ579N16.4	adrenomedullin 2	This gene encodes a member of the calcitonin gene-related peptide (CGRP)/calcitonin family of hormones that play a role in the regulation of cardiovascular homeostasis, prolactin release, anti-diuresis, anti-natriuresis, and regulation of food and water intake. The encoded protein is proteolytically processed to generate one or more biologically active peptides. [provided by RefSeq, Jul 2015].
ENSG00000167286	CD3D	-0.500566	9.10529E-06	0.000191483	41.3038	protein_coding	496.16	350.815	21.235	4.85728	3.71787	CD3-DELTA;CD3DELTA;IMD19;T3D	CD3 delta subunit of T-cell receptor complex	The protein encoded by this gene is part of the T-cell receptor/CD3 complex (TCR/CD3 complex) and is involved in T-cell development and signal transduction. The encoded membrane protein represents the delta subunit of the CD3 complex, and along with four other CD3 subunits, binds either TCR alpha/beta or TCR gamma/delta to form the TCR/CD3 complex on the surface of T-cells. Defects in this gene a…
ENSG00000211460	TSN	-0.556915	9.17715E-06	0.00019272	41.2479	protein_coding	168.145	113.859	11.3866	8.45519	3.71507	BCLF-1;C3PO;RCHF1;REHF-1;TBRBP;TRSLN	translin	This gene encodes a DNA-binding protein which specifically recognizes conserved target sequences at the breakpoint junction of chromosomal translocations. Translin polypeptides form a multimeric structure that is responsible for its DNA-binding activity. Recombination-associated motifs and translin-binding sites are present at recombination hotspots and may serve as indicators of breakpoints in g…
ENSG00000033100	CHPF2	-0.786426	9.19199E-06	0.000192758	41.2366	protein_coding	28.0384	16.0887	0.0160975	1.32039	3.71499	CSGLCA-T;CSGlcAT;ChSy-3;chPF-2	chondroitin polymerizing factor 2	Predicted to enable glucuronosyl-N-acetylgalactosaminyl-proteoglycan 4-beta-N-acetylgalactosaminyltransferase activity. Predicted to be involved in chondroitin sulfate biosynthetic process. Located in membrane. [provided by Alliance of Genome Resources, Apr 2022]
ENSG00000089280	FUS	-0.509072	9.25711E-06	0.000193848	41.1864	protein_coding	568.304	398.923	4.4481	23.8382	3.71254	ALS6;ETM4;FUS1;HNRNPP2;POMP75;TLS;altFUS	FUS RNA binding protein	This gene encodes a multifunctional protein component of the heterogeneous nuclear ribonucleoprotein (hnRNP) complex. The hnRNP complex is involved in pre-mRNA splicing and the export of fully processed mRNA to the cytoplasm. This protein belongs to the FET family of RNA-binding proteins which have been implicated in cellular processes that include regulation of gene expression, maintenance of ge…
ENSG00000177463	NR2C2	0.784399	9.28364E-06	0.000194128	41.1662	protein_coding	15.716	27.2188	0.606084	1.55169	3.71191	TAK1;TR4	nuclear receptor subfamily 2 group C member 2	This gene encodes a protein that belongs to the nuclear hormone receptor family. Members of this family act as ligand-activated transcription factors and function in many biological processes such as development, cellular differentiation and homeostasis. The activated receptor/ligand complex is translocated to the nucleus where it binds to hormone response elements of target genes. The protein en…
ENSG00000186352	ANKRD37	1.50364	9.32374E-06	0.000194691	41.1363	protein_coding	4.22891	12.5432	0.425502	4.25774	3.71065	Lrp2bp	ankyrin repeat domain 37	Located in cytosol; mitochondrion; and nucleoplasm. [provided by Alliance of Genome Resources, Apr 2022]
ENSG00000029363	BCLAF1	-0.549318	9.34649E-06	0.00019489	41.1183	protein_coding	153.198	104.588	12.8688	0.936539	3.71021	BTF;bK211L9.1	BCL2 associated transcription factor 1	This gene encodes a transcriptional repressor that interacts with several members of the BCL2 family of proteins. Overexpression of this protein induces apoptosis, which can be suppressed by co-expression of BCL2 proteins. The protein localizes to dot-like structures throughout the nucleus, and redistributes to a zone near the nuclear envelope in cells undergoing apoptosis. Multiple transcript va…
ENSG00000171067	C11orf24	-0.836008	9.56192E-06	0.00019873	40.9573	protein_coding	23.8669	13.2897	1.39837	0.464101	3.70174	DM4E3	chromosome 11 open reading frame 24	Located in Golgi apparatus and nucleoplasm. [provided by Alliance of Genome Resources, Apr 2022]
ENSG00000109534	GAR1	-0.506861	9.56723E-06	0.00019873	40.9532	protein_coding	172.987	121.598	4.04622	2.76217	3.70174	NOLA1	GAR1 ribonucleoprotein	This gene is a member of the H/ACA snoRNPs (small nucleolar ribonucleoproteins) gene family. snoRNPs are involved in various aspects of rRNA processing and modification and have been classified into two families: C/D and H/ACA. The H/ACA snoRNPs also include the DKC1, NOLA2 and NOLA3 proteins. These four H/ACA snoRNP proteins localize to the dense fibrillar components of nucleoli and to coiled (C…
ENSG00000170027	YWHAG	-0.501394	9.57103E-06	0.00019873	40.9504	protein_coding	183.541	129.588	3.32353	1.79334	3.70174	14-3-3GAMMA;DEE56;EIEE56;PPP1R170	tyrosine 3-monooxygenase/tryptophan 5-monooxygenase activation protein gamma	This gene product belongs to the 14-3-3 family of proteins which mediate signal transduction by binding to phosphoserine-containing proteins. This highly conserved protein family is found in both plants and mammals, and this protein is 100% identical to the rat ortholog. It is induced by growth factors in human vascular smooth muscle cells, and is also highly expressed in skeletal and heart muscl…
ENSG00000142207	URB1	-0.700779	9.6394E-06	0.000199869	40.9002	protein_coding	42.6023	25.9297	1.01964	2.54739	3.69926	C21orf108;NPA1	URB1 ribosome biogenesis factor	Enables RNA binding activity. Predicted to be involved in maturation of 5.8S rRNA from tricistronic rRNA transcript (SSU-rRNA, 5.8S rRNA, LSU-rRNA) and maturation of LSU-rRNA from tricistronic rRNA transcript (SSU-rRNA, 5.8S rRNA, LSU-rRNA). Located in fibrillar center. [provided by Alliance of Genome Resources, Apr 2022]
ENSG00000136045	PWP1	-0.552547	9.7231E-06	0.000201089	40.8391	protein_coding	129.097	88.1038	9.61217	2.30533	3.69661	IEF-SSP-9502;NCLB	PWP1 homolog, endonuclein	The protein encoded by this gene contains several WD-40 repeats and is found mostly in the nucleus. The expression and localization of this protein are cell cycle dependent. Expression of this gene is upregulated in pancreatic adenocarcinoma. Three transcript variants encoding different isoforms have been found for this gene. [provided by RefSeq, Dec 2015].
ENSG00000164933	SLC25A32	-0.836488	9.73369E-06	0.000201089	40.8317	protein_coding	23.5282	13.1644	1.40778	0.145863	3.69661	GLYB;MFT;MFTC;RREI	solute carrier family 25 member 32	This gene encodes a member of the P(I/L)W subfamily of mitochondrial carrier family transport proteins. The encoded protein transports folate across the inner mitochondrial membrane. Alternatively spliced transcript variants have been described. [provided by RefSeq, Mar 2013].
ENSG00000134294	SLC38A2	0.627475	9.74363E-06	0.000201089	40.8243	protein_coding	81.1749	124.567	2.64615	18.5228	3.69661	ATA2;PRO1068;SAT2;SNAT2	solute carrier family 38 member 2	Enables neutral amino acid:sodium symporter activity. Involved in several processes, including amino acid transport; cellular response to arsenite(3-); and positive regulation of RNA splicing. Located in cytoplasm and plasma membrane. [provided by Alliance of Genome Resources, Apr 2022]
ENSG00000257698	GIHCG	0.540357	9.75275E-06	0.000201089	40.8177	lncRNA	67.4552	98.0825	2.04302	1.09047	3.69661		GIHCG inhibitor of miR-200b/200a/429 expression
ENSG00000065057	NTHL1	-0.691621	9.86777E-06	0.000203177	40.7352	protein_coding	51.5431	31.5929	3.97999	2.94218	3.69213	FAP3;NTH1;OCTS3;hNTH1	nth like DNA glycosylase 1	The protein encoded by this gene is a DNA N-glycosylase of the endonuclease III family. Like a similar protein in E. coli, the encoded protein has DNA glycosylase activity on DNA substrates containing oxidized pyrimidine residues and has apurinic/apyrimidinic lyase activity. [provided by RefSeq, Oct 2008].
ENSG00000235453	SMIM27	0.795901	9.89793E-06	0.000203514	40.7138	protein_coding	14.4053	25.1558	0.496899	1.0852	3.69141	C9orf133;TOPORS-AS1	small integral membrane protein 27	Predicted to be integral component of membrane. [provided by Alliance of Genome Resources, Apr 2022]
ENSG00000128626	MRPS12	-0.553397	9.96832E-06	0.000204676	40.6639	protein_coding	100.034	68.0132	4.31371	2.55903	3.68893	MPR-S12;MT-RPS12;RPMS12;RPS12;RPSM12;uS12m	mitochondrial ribosomal protein S12	Mammalian mitochondrial ribosomal proteins are encoded by nuclear genes and help in protein synthesis within the mitochondrion. Mitochondrial ribosomes (mitoribosomes) consist of a small 28S subunit and a large 39S subunit. They have an estimated 75% protein to rRNA composition compared to prokaryotic ribosomes, where this ratio is reversed. Another difference between mammalian mitoribosomes and …
ENSG00000121406	ZNF549	-1.49215	9.9883E-06	0.000204802	40.6541	protein_coding	7.61305	2.61524	0.238848	0.503374	3.68867		zinc finger protein 549	Predicted to enable DNA-binding transcription factor activity, RNA polymerase II-specific and RNA polymerase II cis-regulatory region sequence-specific DNA binding activity. Predicted to be involved in regulation of transcription by RNA polymerase II. Predicted to be active in nucleus. [provided by Alliance of Genome Resources, Apr 2022]
ENSG00000163481	RNF25	-0.687321	1.01081E-05	0.000206803	40.5662	protein_coding	40.3876	25.0665	2.01635	0.083491	3.68444	AO7	ring finger protein 25	The protein encoded by this gene contains a RING finger motif. The mouse counterpart of this protein has been shown to interact with Rela, the p65 subunit of NF-kappaB (NFKB), and modulate NFKB-mediated transcription activity. The mouse protein also binds ubiquitin-conjugating enzymes (E2s) and is a substrate for E2-dependent ubiquitination. [provided by RefSeq, Jul 2008].
ENSG00000197312	DDI2	-0.637782	1.01139E-05	0.000206803	40.5621	protein_coding	59.9842	38.2651	2.85559	2.93081	3.68444		DDI proteasomal shuttling factor 2	Enables aspartic-type endopeptidase activity; identical protein binding activity; and ubiquitin binding activity. Involved in several processes, including cellular response to hydroxyurea; proteolysis; and regulation of DNA stability. Located in cytosol and nucleoplasm. [provided by Alliance of Genome Resources, Apr 2022]
ENSG00000187778	MCRS1	-0.538251	1.01305E-05	0.000206819	40.5506	protein_coding	181.85	124.735	6.29565	10.582	3.68441	ICP22BP;INO80Q;MCRS2;MSP58;P78	microspherule protein 1	Enables RNA binding activity and telomerase inhibitor activity. Involved in histone H4 acetylation; negative regulation of DNA metabolic process; and positive regulation of protein localization to nucleolus. Located in cytoplasm; nucleolus; and nucleoplasm. Part of Ino80 complex; MLL1 complex; and histone acetyltransferase complex. [provided by Alliance of Genome Resources, Apr 2022]
ENSG00000139726	DENR	-0.621805	1.01427E-05	0.000206819	40.5422	protein_coding	153.784	99.117	7.16733	15.3846	3.68441	DRP;DRP1;SMAP-3	density regulated re-initiation and release factor	This gene encodes a protein whose expression was found to increase in cultured cells at high density but not during growth arrest. This gene was also shown to have increased expression in cells overexpressing HER-2/neu proto-oncogene. The protein contains an SUI1 domain. In budding yeast, SUI1 is a translation initiation factor that along with eIF-2 and the initiator tRNA-Met, directs the ribosom…
ENSG00000214279	SCART1	1.73706	0.000010238	0.000208473	40.4832	protein_coding	1.51562	5.08382	0.00805311	0.0463828	3.68095		scavenger receptor family member expressed on T cells 1	Predicted to enable scavenger receptor activity. Predicted to be involved in endocytosis. Located in brush border and cytoplasm. [provided by Alliance of Genome Resources, Apr 2022]
ENSG00000198546	ZNF511	-0.547394	1.03172E-05	0.000209798	40.4227	protein_coding	97.9646	67.1859	3.11168	2.13607	3.6782	Zfp511	zinc finger protein 511	Predicted to enable DNA-binding transcription factor activity, RNA polymerase II-specific. Predicted to be involved in regulation of transcription by RNA polymerase II. Predicted to be located in nucleus. Predicted to be part of chromatin. [provided by Alliance of Genome Resources, Apr 2022]
ENSG00000205937	RNPS1	-0.501545	1.05124E-05	0.000213287	40.2918	protein_coding	268.761	189.611	11.999	6.16703	3.67104	E5.1	RNA binding protein with serine rich domain 1	This gene encodes a protein that is part of a post-splicing multiprotein complex involved in both mRNA nuclear export and mRNA surveillance. mRNA surveillance detects exported mRNAs with truncated open reading frames and initiates nonsense-mediated mRNA decay (NMD). When translation ends upstream from the last exon-exon junction, this triggers NMD to degrade mRNAs containing premature stop codons…
ENSG00000253626	EIF5AL1	-0.541542	1.05273E-05	0.000213287	40.2819	protein_coding	117.898	80.9707	7.10103	0.954324	3.67104	EIF5A;EIF5AP1;bA342M3.3;eIF-4D;eIF-5A;eIF-5A-1;eIF-5A1	eukaryotic translation initiation factor 5A like 1	Predicted to enable translation elongation factor activity. Predicted to be involved in positive regulation of translational elongation. Predicted to be located in endoplasmic reticulum membrane. Predicted to be part of nuclear pore. [provided by Alliance of Genome Resources, Apr 2022]
ENSG00000175348	TMEM9B	-0.697763	1.05402E-05	0.000213287	40.2734	protein_coding	39.0419	23.8632	0.187023	1.88086	3.67104	C11orf15	TMEM9 domain family member B	Involved in positive regulation of I-kappaB kinase/NF-kappaB signaling. Predicted to be located in early endosome membrane and lysosomal membrane. Predicted to be integral component of membrane. [provided by Alliance of Genome Resources, Apr 2022]
ENSG00000248367	ENSG00000248367	1.77037	1.05561E-05	0.000213287	40.2659	lncRNA	2.12194	7.55758	0.448548	2.28427	3.67104		uncharacterized LOC124901151
ENSG00000198805	PNP	-0.541736	1.05611E-05	0.000213287	40.2596	protein_coding	108.591	74.6149	5.57429	0.0509224	3.67104	NP;PRO1837;PUNP	purine nucleoside phosphorylase	This gene encodes an enzyme which reversibly catalyzes the phosphorolysis of purine nucleosides. The enzyme is trimeric, containing three identical subunits. Mutations which result in nucleoside phosphorylase deficiency result in defective T-cell (cell-mediated) immunity but can also affect B-cell immunity and antibody responses. Neurologic disorders may also be apparent in patients with immune d…
ENSG00000100105	PATZ1	-0.765009	1.06754E-05	0.000215302	40.1847	protein_coding	29.8291	17.5637	2.10571	0.0222805	3.66695	MAZR;PATZ;RIAZ;ZBTB19;ZNF278;ZSG;dJ400N23	POZ/BTB and AT hook containing zinc finger 1	The protein encoded by this gene contains an A-T hook DNA binding motif which usually binds to other DNA binding structures to play an important role in chromatin modeling and transcription regulation. Its Poz domain is thought to function as a site for protein-protein interaction and is required for transcriptional repression, and the zinc-fingers comprise the DNA binding domain. Since the encod…
ENSG00000005448	WDR54	0.647697	1.07676E-05	0.000216864	40.1248	protein_coding	32.5641	51.2623	2.14142	2.37691	3.66381		WD repeat domain 54	Enables protein homodimerization activity. Involved in negative regulation of receptor internalization; regulation of MAPK cascade; and regulation of epidermal growth factor receptor signaling pathway. Located in vesicle. [provided by Alliance of Genome Resources, Apr 2022]
ENSG00000153283	CD96	0.813811	1.08222E-05	0.00021759	40.0897	protein_coding	14.0197	24.86	0.45911	2.06752	3.66236	TACTILE	CD96 molecule	The protein encoded by this gene belongs to the immunoglobulin superfamily. It is a type I membrane protein. The protein may play a role in the adhesive interactions of activated T and NK cells during the late phase of the immune response. It may also function in antigen presentation. Alternative splicing generates multiple transcript variants encoding distinct isoforms. [provided by RefSeq, Jan …
ENSG00000124571	XPO5	-0.648992	1.08331E-05	0.00021759	40.0826	protein_coding	57.3282	36.6781	4.50434	1.71064	3.66236	exp5	exportin 5	This gene encodes a member of the karyopherin family that is required for the transport of small RNAs and double-stranded RNA-binding proteins from the nucleus to the cytoplasm. The encoded protein translocates cargo through the nuclear pore complex in a RanGTP-dependent process. [provided by RefSeq, Aug 2011].
ENSG00000223745	CCDC18-AS1	0.872529	1.09591E-05	0.000219386	40.0023	lncRNA	11.8041	21.8513	0.553694	2.23334	3.65879		CCDC18 antisense RNA 1
ENSG00000186350	RXRA	-1.3611	1.09732E-05	0.000219386	39.9961	protein_coding	8.26862	3.20466	0.133022	0.0199672	3.65879	NR2B1;RXR-alpha;RXRalpha	retinoid X receptor alpha	Retinoid X receptors (RXRs) and retinoic acid receptors (RARs) are nuclear receptors that mediate the biological effects of retinoids by their involvement in retinoic acid-mediated gene activation. These receptors function as transcription factors by binding as homodimers or heterodimers to specific sequences in the promoters of target genes. The protein encoded by this gene is a member of the st…
ENSG00000250903	GMDS-DT	1.54645	1.09789E-05	0.000219386	39.9911	lncRNA	2.98623	9.13582	0.280957	2.59037	3.65879	GMDS-AS1	GMDS divergent transcript
ENSG00000124228	DDX27	-0.611388	1.09874E-05	0.000219386	39.9843	protein_coding	56.4063	36.8399	0.798302	0.774247	3.65879	DRS1;Drs1p;HSPC259;PP3241;RHLP;dJ686N3.1	DEAD-box helicase 27	DEAD box proteins, characterized by the conserved motif Asp-Glu-Ala-Asp (DEAD), are putative RNA helicases. They are implicated in a number of cellular processes involving alteration of RNA secondary structure such as translation initiation, nuclear and mitochondrial splicing, and ribosome and spliceosome assembly. Based on their distribution patterns, some members of this family are believed to …
ENSG00000110107	PRPF19	-0.531742	1.09968E-05	0.000219386	39.9784	protein_coding	237.641	163.922	14.7812	11.714	3.65879	NMP200;PRP19;PSO4;SNEV;UBOX4;hPSO4	pre-mRNA processing factor 19	PSO4 is the human homolog of yeast Pso4, a gene essential for cell survival and DNA repair (Beck et al., 2008 [PubMed 18263876]).[supplied by OMIM, Sep 2008]
ENSG00000176912	TYMSOS	1.27851	1.10376E-05	0.000219652	39.9535	lncRNA	4.14587	9.89605	0.442617	1.58685	3.65826		TYMS opposite strand RNA
ENSG00000197951	ZNF71	-0.859118	1.10403E-05	0.000219652	39.9512	protein_coding	23.043	12.9096	0.392991	1.62451	3.65826	EZFIT	zinc finger protein 71	Predicted to enable DNA-binding transcription activator activity, RNA polymerase II-specific and RNA polymerase II cis-regulatory region sequence-specific DNA binding activity. Predicted to be involved in regulation of transcription by RNA polymerase II. Predicted to be active in nucleus. [provided by Alliance of Genome Resources, Apr 2022]
ENSG00000090273	NUDC	-0.633011	1.10548E-05	0.000219652	39.9419	protein_coding	262.686	168.353	16.7313	28.5568	3.65826	HNUDC;MNUDC;NPD011	nuclear distribution C, dynein complex regulator	This gene encodes a nuclear distribution protein that plays an essential role in mitosis and cytokinesis. The encoded protein is involved in spindle formation during mitosis and in microtubule organization during cytokinesis. Pseudogenes of this gene are found on chromosome 2. [provided by RefSeq, Feb 2012].
ENSG00000174851	YIF1A	-0.545055	1.10968E-05	0.000220191	39.9156	protein_coding	144.385	99.4296	1.49652	9.13079	3.6572	54TM;FinGER7;YIF1;YIF1P	Yip1 interacting factor homolog A, membrane trafficking protein	Predicted to be involved in endoplasmic reticulum to Golgi vesicle-mediated transport. Located in Golgi apparatus and endoplasmic reticulum-Golgi intermediate compartment. [provided by Alliance of Genome Resources, Apr 2022]
ENSG00000115457	IGFBP2	1.26735	1.11166E-05	0.000220287	70.859	protein_coding	512.065	1234.68	26.8921	326.922	3.65701	IBP2;IGF-BP53	insulin like growth factor binding protein 2	The protein encoded by this gene is one of six similar proteins that bind insulin-like growth factors I and II (IGF-I and IGF-II). The encoded protein can be secreted into the bloodstream, where it binds IGF-I and IGF-II with high affinity, or it can remain intracellular, interacting with many different ligands. High expression levels of this protein promote the growth of several types of tumors …
ENSG00000176022	B3GALT6	-0.719462	1.12044E-05	0.000221731	39.8488	protein_coding	60.3302	36.0942	4.01185	6.2058	3.65417	ALGAZ;EDSP2;EDSSPD2;SEMDJL1;beta3GalT6	beta-1,3-galactosyltransferase 6	The enzyme encoded by this intronless gene is a beta-1,3-galactosyltransferase found in the medial Golgi apparatus, where it catalyzes the transfer of galactose from UDP-galactose to substrates containing a terminal beta-linked galactose moiety. The encoded enzyme has a particular affinity for galactose-beta-1,4-xylose found in the linker region of glycosamines. This enzyme is required for glycos…
ENSG00000147526	TACC1	-0.535394	1.12811E-05	0.00022295	39.8016	protein_coding	108.452	74.8143	4.88867	0.231084	3.65179	Ga55	transforming acidic coiled-coil containing protein 1	This locus may represent a breast cancer candidate gene. It is located close to FGFR1 on a region of chromosome 8 that is amplified in some breast cancers. Several transcript variants encoding different isoforms have been found for this gene. [provided by RefSeq, Jun 2017].
ENSG00000177000	MTHFR	0.774288	1.13315E-05	0.000223646	39.7709	protein_coding	17.8411	30.2004	0.592416	3.5109	3.65044		methylenetetrahydrofolate reductase	The protein encoded by this gene catalyzes the conversion of 5,10-methylenetetrahydrofolate to 5-methyltetrahydrofolate, a co-substrate for homocysteine remethylation to methionine. Genetic variation in this gene influences susceptibility to occlusive vascular disease, neural tube defects, colon cancer and acute leukemia, and mutations in this gene are associated with methylenetetrahydrofolate re…
ENSG00000088205	DDX18	-0.527903	1.15076E-05	0.000226817	39.6643	protein_coding	137.391	95.4998	6.17777	4.53614	3.64432	Has1;MrDb	DEAD-box helicase 18	DEAD box proteins, characterized by the conserved motif Asp-Glu-Ala-Asp (DEAD), are putative RNA helicases. They are implicated in a number of cellular processes involving alteration of RNA secondary structure such as translation initiation, nuclear and mitochondrial splicing, and ribosome and spliceosome assembly. Based on their distribution patterns, some members of this family are believed to …
ENSG00000116237	ICMT	-0.547969	1.15489E-05	0.000227328	39.6396	protein_coding	97.811	66.7719	4.45492	2.21358	3.64335	HSTE14;MST098;MSTP098;PCCMT;PCMT;PPMT	isoprenylcysteine carboxyl methyltransferase	This gene encodes the third of three enzymes that posttranslationally modify isoprenylated C-terminal cysteine residues in certain proteins and target those proteins to the cell membrane. This enzyme localizes to the endoplasmic reticulum. Alternative splicing may result in other transcript variants, but the biological validity of those transcripts has not been determined. [provided by RefSeq, Ju…
ENSG00000110031	LPXN	-0.537782	0.000011573	0.000227398	39.6252	protein_coding	94.7491	65.2107	2.1749	0.56972	3.64321	LDPL	leupaxin	The product encoded by this gene is preferentially expressed in hematopoietic cells and belongs to the paxillin protein family. Similar to other members of this focal-adhesion-associated adaptor-protein family, it has four leucine-rich LD-motifs in the N-terminus and four LIM domains in the C-terminus. It may function in cell type-specific signaling by associating with PYK2, a member of focal adh…
ENSG00000153187	HNRNPU	-0.516464	1.15832E-05	0.000227398	39.6192	protein_coding	895.01	625.473	62.4596	14.5625	3.64321	DEE54;EIEE54;GRIP120;HNRNPU-AS1;HNRPU;SAF-A;SAFA;U21.1;hnRNP U;pp120	heterogeneous nuclear ribonucleoprotein U	This gene encodes a member of a family of proteins that bind nucleic acids and function in the formation of ribonucleoprotein complexes in the nucleus with heterogeneous nuclear RNA (hnRNA). The encoded protein has affinity for both RNA and DNA, and binds scaffold-attached region (SAR) DNA. Mutations in this gene have been associated with epileptic encephalopathy, early infantile, 54. A pseudogen…
ENSG00000173674	EIF1AX	-0.52408	1.16459E-05	0.000228325	39.582	protein_coding	164.296	114.65	3.86593	8.33328	3.64145	EIF1A;EIF1AP1;EIF4C;eIF-1A;eIF-4C	eukaryotic translation initiation factor 1A X-linked	This gene encodes an essential eukaryotic translation initiation factor. The protein is required for the binding of the 43S complex (a 40S subunit, eIF2/GTP/Met-tRNAi and eIF3) to the 5' end of capped RNA. [provided by RefSeq, Jul 2008].
ENSG00000065485	PDIA5	-0.721144	1.17394E-05	0.000229605	39.527	protein_coding	32.662	19.7232	1.10214	0.820117	3.63902	PDIR	protein disulfide isomerase family A member 5	This gene encodes a member of the disulfide isomerase (PDI) family of endoplasmic reticulum (ER) proteins that catalyze protein folding and thiol-disulfide interchange reactions. The encoded protein has an N-terminal ER-signal sequence, three catalytically active thioredoxin (TRX) domains, a TRX-like domain, and a C-terminal ER-retention sequence. The N-terminal TRX-like domain is the primary bin…
ENSG00000091317	CMTM6	-0.505425	1.17632E-05	0.000229605	39.513	protein_coding	156.271	110.072	6.00436	0.283757	3.63902	CKLFSF6;PRO2219	CKLF like MARVEL transmembrane domain containing 6	This gene belongs to the chemokine-like factor gene superfamily, a novel family that is similar to the chemokine and transmembrane 4 superfamilies. This gene is one of several chemokine-like factor genes located in a cluster on chromosome 3. This gene is widely expressed in many tissues, but the exact function of the encoded protein is unknown. [provided by RefSeq, Jul 2008].
ENSG00000142528	ZNF473	-0.801485	1.17643E-05	0.000229605	39.5125	protein_coding	24.2882	14.0255	0.182899	0.751465	3.63902	ZFP100;ZN473	zinc finger protein 473	This gene encodes a member of the Krueppel C2H2-type zinc-finger family of proteins. The encoded protein, a component of the U7 snRNP complex, plays a role in histone 3'-end pre-mRNA processing and may be required for cell cycle progression to S phase. Expression level and methylation status of this gene may be correlated with bone mineral density. [provided by RefSeq, Jul 2016].
ENSG00000084774	CAD	-0.617974	1.17734E-05	0.000229605	39.5071	protein_coding	66.3468	43.1973	5.54785	0.105176	3.63902	CDG1Z;DEE50;EIEE50;GATD4	carbamoyl-phosphate synthetase 2, aspartate transcarbamylase, and dihydroorotase	The de novo synthesis of pyrimidine nucleotides is required for mammalian cells to proliferate. This gene encodes a trifunctional protein which is associated with the enzymatic activities of the first 3 enzymes in the 6-step pathway of pyrimidine biosynthesis: carbamoylphosphate synthetase (CPS II), aspartate transcarbamoylase, and dihydroorotase. This protein is regulated by the mitogen-activate…
ENSG00000154174	TOMM70	-0.559698	1.19411E-05	0.000232457	39.4099	protein_coding	78.6084	53.2483	2.16936	0.854694	3.63366	TOMM70A;Tom70	translocase of outer mitochondrial membrane 70	This gene encodes an import receptor of the outer mitochondrial membrane that is part of the translocase of the outer membrane complex. This protein is involved in the import of mitochondrial precursor proteins. The protein interacts with the SARS-CoV and SARS-Cov-2 ORF9b proteins. [provided by RefSeq, Dec 2021].
ENSG00000169180	XPO6	-0.549939	1.19512E-05	0.000232457	39.4041	protein_coding	155.91	106.582	14.7275	2.96369	3.63366	EXP6;RANBP20	exportin 6	The protein encoded by this gene is a member of the importin-beta family. Members of this family are regulated by the GTPase Ran to mediate transport of cargo across the nuclear envelope. This protein has been shown to mediate nuclear export of profilin-actin complexes. A pseudogene of this gene is located on the long arm of chromosome 14. Alternative splicing results in multiple transcript varia…
ENSG00000130810	PPAN	-0.725326	1.19775E-05	0.000232542	39.389	protein_coding	50.2429	29.867	0.861578	5.29547	3.6335	BXDC3;SSF;SSF-1;SSF1;SSF2	peter pan homolog	The protein encoded by this gene is an evolutionarily conserved protein similar to yeast SSF1 as well as to the gene product of the Drosophila gene peter pan (ppan). SSF1 is known to be involved in the second step of mRNA splicing. Both SSF1 and ppan are essential for cell growth and proliferation. Exogenous expression of this gene was reported to reduce the anchorage-independent growth of some t…
ENSG00000215319	EIF5P1	-0.815613	0.000011987	0.000232542	39.3837	processed_pseudogene	26.8716	15.3424	2.56973	0.863095	3.6335		eukaryotic translation initiation factor 5 pseudogene 1
ENSG00000167461	RAB8A	-0.506008	1.20032E-05	0.00023255	39.3743	protein_coding	164.026	115.244	2.1707	5.62044	3.63348	MEL;RAB8	RAB8A, member RAS oncogene family	The protein encoded by this gene is a member of the RAS superfamily which are small GTP/GDP-binding proteins with an average size of 200 amino acids. The RAS-related proteins of the RAB/YPT family may play a role in the transport of proteins from the endoplasmic reticulum to the Golgi and the plasma membrane. This protein shares 97%, 96%, and 51% similarity with the dog RAB8, mouse MEL, and mouse…
ENSG00000059573	ALDH18A1	-0.513514	1.22066E-05	0.000236181	39.2591	protein_coding	182.257	127.629	12.1261	0.0108358	3.62676	ADCL3;ARCL3A;GSAS;P5CS;PYCS;SPG9;SPG9A;SPG9B	aldehyde dehydrogenase 18 family member A1	This gene is a member of the aldehyde dehydrogenase family and encodes a bifunctional ATP- and NADPH-dependent mitochondrial enzyme with both gamma-glutamyl kinase and gamma-glutamyl phosphate reductase activities. The encoded protein catalyzes the reduction of glutamate to delta1-pyrroline-5-carboxylate, a critical step in the de novo biosynthesis of proline, ornithine and arginine. Mutations in…
ENSG00000213585	VDAC1	-0.480695	1.22474E-05	0.00023666	39.2363	protein_coding	282.636	202.557	6.57294	1.02375	3.62588
ENSG00000205133	TRIQK	1.03048	1.23408E-05	0.000238153	39.1846	protein_coding	7.18202	14.8094	0.848405	1.33487	3.62314	C8orf83;PRO0845;UPF0599	triple QxxK/R motif containing	Predicted to be located in endoplasmic reticulum membrane. Predicted to be integral component of membrane. [provided by Alliance of Genome Resources, Apr 2022]
ENSG00000162729	IGSF8	-0.594589	0.000012406	0.000239099	39.1483	protein_coding	79.6954	52.4062	2.89944	5.02192	3.62142	CD316;CD81P3;EWI-2;EWI2;KCT-4;LIR-D1;PGRL	immunoglobulin superfamily member 8	This gene encodes a member the EWI subfamily of the immunoglobulin protein superfamily. Members of this family contain a single transmembrane domain, an EWI (Glu-Trp-Ile)-motif and a variable number of immunoglobulin domains. This protein interacts with the tetraspanins CD81 and CD9 and may regulate their role in certain cellular functions including cell migration and viral infection. The encoded…
ENSG00000130270	ATP8B3	0.791919	1.24925E-05	0.000240452	39.101	protein_coding	13.3668	23.1787	0.0137827	0.215089	3.61897	ATPIK	ATPase phospholipid transporting 8B3	The protein encoded by this gene belongs to the family of P-type cation transport ATPases, and to the subfamily of aminophospholipid-transporting ATPases. The aminophospholipid translocases transport phosphatidylserine and phosphatidylethanolamine from one side of a bilayer to the other. This gene encodes member 3 of phospholipid-transporting ATPase 8B; other members of this protein family are lo…
ENSG00000135617	PRADC1	-0.749304	1.25524E-05	0.000241291	39.0683	protein_coding	35.9598	21.1365	3.18624	1.97281	3.61746	C2orf7;PAP21	protease associated domain containing 1	Located in extracellular region. [provided by Alliance of Genome Resources, Apr 2022]
ENSG00000259316	ENSG00000259316	0.960836	1.26208E-05	0.000242289	39.0314	protein_coding	8.72231	17.2644	0.426462	2.09306	3.61567
ENSG00000164626	KCNK5	-0.899825	1.27063E-05	0.000243596	38.9854	protein_coding	22.835	11.9317	1.21516	2.2096	3.61333	K2p5.1;KCNK5b;TASK-2;TASK2	potassium two pore domain channel subfamily K member 5	This gene encodes one of the members of the superfamily of potassium channel proteins containing two pore-forming P domains. The message for this gene is mainly expressed in the cortical distal tubules and collecting ducts of the kidney. The protein is highly sensitive to external pH and this, in combination with its expression pattern, suggests it may play an important role in renal potassium tr…
ENSG00000115548	KDM3A	1.056	1.27218E-05	0.000243596	38.977	protein_coding	12.2203	26.2384	1.18477	7.16831	3.61333	JHDM2A;JHMD2A;JMJD1;JMJD1A;TSGA	lysine demethylase 3A	This gene encodes a zinc finger protein that contains a jumonji domain and may play a role in hormone-dependent transcriptional activation. Alternative splicing results in multiple transcript variants. [provided by RefSeq, Apr 2009]
ENSG00000184486	POU3F2	0.63668	1.27542E-05	0.00024378	38.9596	protein_coding	40.5332	62.6254	2.13175	6.50184	3.613	BRN2;N-Oct3;OCT7;OTF-7;OTF7;POUF3;brn-2;oct-7	POU class 3 homeobox 2	This gene encodes a member of the POU-III class of neural transcription factors. The encoded protein is involved in neuronal differentiation and enhances the activation of corticotropin-releasing hormone regulated genes. Overexpression of this protein is associated with an increase in the proliferation of melanoma cells. [provided by RefSeq, Mar 2012].
ENSG00000021762	OSBPL5	0.831407	1.27645E-05	0.00024378	38.9542	protein_coding	13.6091	23.9045	0.62913	2.78534	3.613	OBPH1;ORP5	oxysterol binding protein like 5	This gene encodes a member of the oxysterol-binding protein (OSBP) family, a group of intracellular lipid receptors that play a key role in the maintenance of cholesterol balance in the body. Most members contain an N-terminal pleckstrin homology domain and a highly conserved C-terminal OSBP-like sterol-binding domain. This gene has been shown to be imprinted, with preferential expression from th…
ENSG00000141562	NARF	0.655216	1.28094E-05	0.000244322	38.9302	protein_coding	39.9305	63.4048	1.59511	7.90632	3.61204	IOP2	nuclear prelamin A recognition factor	Several proteins have been found to be prenylated and methylated at their carboxyl-terminal ends. Prenylation was initially believed to be important only for membrane attachment. However, another role for prenylation appears to be its importance in protein-protein interactions. The only nuclear proteins known to be prenylated in mammalian cells are prelamin A- and B-type lamins. Prelamin A is far…
ENSG00000103423	DNAJA3	-0.568033	1.28993E-05	0.000245718	38.8827	protein_coding	71.7711	48.3416	1.79476	0.965747	3.60956	HCA57;TID1;Tid1-L;Tid1-S;hTID-1	DnaJ heat shock protein family (Hsp40) member A3	This gene encodes a member of the DNAJ/Hsp40 protein family. DNAJ/Hsp40 proteins stimulate the ATPase activity of Hsp70 chaperones and play critical roles in protein folding, degradation, and multimeric complex assembly. The encoded protein is localized to mitochondria and mediates several cellular processes including proliferation, survival and apoptotic signal transduction. The encoded protein …
ENSG00000145041	DCAF1	-0.727355	1.29397E-05	0.00024589	38.8615	protein_coding	38.8215	23.0965	1.6031	3.05266	3.60926	RIP;VPRBP	DDB1 and CUL4 associated factor 1	Enables estrogen receptor binding activity and histone kinase activity (H2A-T120 specific). Involved in cell competition in a multicellular organism; histone H2A-T120 phosphorylation; and negative regulation of transcription by RNA polymerase II. Located in fibrillar center and nucleoplasm. Part of Cul4-RING E3 ubiquitin ligase complex. Colocalizes with COP9 signalosome. [provided by Alliance of …
ENSG00000111364	DDX55	-0.595033	1.29416E-05	0.00024589	38.8604	protein_coding	60.0172	39.7109	1.8513	0.0404366	3.60926		DEAD-box helicase 55	This gene encodes a member of protein family containing a characteristic Asp-Glu-Ala-Asp (DEAD) motif. These proteins are putative RNA helicases, and may be involved in a range of nuclear processes including translational initiation, nuclear and mitochondrial splicing, and ribosome and spliceosome assembly. Multiple alternatively spliced transcript variants have been found for this gene. Pseudoge…
ENSG00000285982	ENSG00000285982	-0.818231	0.000012976	0.000246227	38.8425	protein_coding	22.707	12.879	1.06774	0.0242489	3.60866
ENSG00000115020	PIKFYVE	0.832716	1.30281E-05	0.000246644	38.8152	protein_coding	23.1618	40.4679	0.588785	9.00715	3.60793	CFD;FAB1;HEL37;PIP5K;PIP5K3;ZFYVE29	phosphoinositide kinase, FYVE-type zinc finger containing	Phosphorylated derivatives of phosphatidylinositol (PtdIns) regulate cytoskeletal functions, membrane trafficking, and receptor signaling by recruiting protein complexes to cell- and endosomal-membranes. Humans have multiple PtdIns proteins that differ by the degree and position of phosphorylation of the inositol ring. This gene encodes an enzyme (PIKfyve; also known as phosphatidylinositol-3-pho…
ENSG00000163884	KLF15	1.53339	1.30314E-05	0.000246644	38.8158	protein_coding	2.32428	6.6054	0.166123	1.16326	3.60793	KKLF	KLF transcription factor 15	Enables DNA-binding transcription activator activity, RNA polymerase II-specific and RNA polymerase II cis-regulatory region sequence-specific DNA binding activity. Involved in negative regulation of peptidyl-lysine acetylation and positive regulation of transcription by RNA polymerase II. Located in nuclear speck. [provided by Alliance of Genome Resources, Apr 2022]
ENSG00000090316	MAEA	-0.616167	1.31177E-05	0.00024796	38.7687	protein_coding	60.3302	39.2606	4.01185	1.37762	3.60562	EMLP;EMP;GID9;HLC-10;P44EMLP;PIG5	macrophage erythroblast attacher, E3 ubiquitin ligase	This gene encodes a protein that mediates the attachment of erythroblasts to macrophages. This attachment promotes terminal maturation and enucleation of erythroblasts, presumably by suppressing apoptosis. The encoded protein is an integral membrane protein with the N-terminus on the extracellular side and the C-terminus on the cytoplasmic side of the cell. Alternative splicing results in multipl…
ENSG00000116750	UCHL5	-0.568873	1.31394E-05	0.000248053	38.7574	protein_coding	75.0264	50.7723	1.15743	2.64687	3.60546	CGI-70;INO80R;UCH-L5;UCH37	ubiquitin C-terminal hydrolase L5	Enables endopeptidase inhibitor activity; proteasome binding activity; and thiol-dependent deubiquitinase. Involved in negative regulation of proteasomal ubiquitin-dependent protein catabolic process; positive regulation of smoothened signaling pathway; and protein deubiquitination. Located in cytosol; nucleolus; and nucleoplasm. Colocalizes with Ino80 complex. [provided by Alliance of Genome Res…
ENSG00000189195	BTBD8	1.54797	1.32155E-05	0.00024917	38.7211	protein_coding	2.15505	6.46083	0.255312	0.733232	3.6035	KIAA1107	BTB domain containing 8	Predicted to be involved in clathrin-dependent synaptic vesicle endocytosis; neuron projection development; and synaptic vesicle budding from endosome. Located in nucleoplasm. Colocalizes with AP-2 adaptor complex. [provided by Alliance of Genome Resources, Apr 2022]
ENSG00000237676	RPL30P4	0.598173	1.32847E-05	0.000250156	38.6829	processed_pseudogene	57.3705	87.3999	3.76843	8.51788	3.60179		ribosomal protein L30 pseudogene 4
ENSG00000080603	SRCAP	-0.677906	1.33371E-05	0.000250823	38.6563	protein_coding	45.9952	28.4897	3.20244	2.26756	3.60063	DEHMBA;DOMO1;EAF1;FLHS;SWR1	Snf2 related CREBBP activator protein	This gene encodes the core catalytic component of the multiprotein chromatin-remodeling SRCAP complex. The encoded protein is an ATPase that is necessary for the incorporation of the histone variant H2A.Z into nucleosomes. It can function as a transcriptional activator in Notch-mediated, CREB-mediated and steroid receptor-mediated transcription. Mutations in this gene cause Floating-Harbor syndro…
ENSG00000129521	EGLN3	0.944584	1.34268E-05	0.000252188	38.6111	protein_coding	7.84804	15.1104	0.0113537	0.0778067	3.59828	HIFP4H3;HIFPH3;PHD3	egl-9 family hypoxia inducible factor 3	Enables peptidyl-proline 4-dioxygenase activity. Involved in several processes, including activation of cysteine-type endopeptidase activity involved in apoptotic process; peptidyl-proline hydroxylation to 4-hydroxy-L-proline; and response to hypoxia. Located in cytosol and nucleus. Implicated in renal cell carcinoma. Biomarker of clear cell renal cell carcinoma. [provided by Alliance of Genome R…
ENSG00000150779	TIMM8B	-0.497067	1.34728E-05	0.00025254	38.5878	protein_coding	152.946	108.487	3.50202	2.24369	3.59767
ENSG00000106635	BCL7B	-0.716795	1.34798E-05	0.00025254	38.5844	protein_coding	50.4936	30.5132	6.36236	2.54326	3.59767	SMARCJ2	BAF chromatin remodeling complex subunit BCL7B	This gene encodes a member of the BCL7 family including BCL7A, BCL7B and BCL7C proteins. This member is BCL7B, which contains a region that is highly similar to the N-terminal segment of BCL7A or BCL7C proteins. The BCL7A protein is encoded by the gene known to be directly involved in a three-way gene translocation in a Burkitt lymphoma cell line. This gene is located at a chromosomal region comm…
ENSG00000113916	BCL6	1.48888	1.35758E-05	0.000254017	38.5385	protein_coding	2.45541	6.93193	0.46973	0.349	3.59514	BCL5;BCL6A;LAZ3;ZBTB27;ZNF51	BCL6 transcription repressor	The protein encoded by this gene is a zinc finger transcription factor and contains an N-terminal POZ domain. This protein acts as a sequence-specific repressor of transcription, and has been shown to modulate the transcription of STAT-dependent IL-4 responses of B cells. This protein can interact with a variety of POZ-containing proteins that function as transcription corepressors. This gene is …
ENSG00000007255	TRAPPC6A	0.901699	1.36926E-05	0.000255878	38.4787	protein_coding	11.2099	21.2324	1.56272	1.83956	3.59197	TRS33	trafficking protein particle complex subunit 6A	This gene encodes a component of the trafficking protein particle complex, which tethers transport vesicles to the cis-Golgi membrane. Loss of expression of the related gene in mouse affects coat and eye pigmentation, suggesting that the encoded protein may be involved in melanosome biogenesis. Alternatively spliced transcript variants encoding multiple isoforms have been observed for this gene. …
ENSG00000162302	RPS6KA4	-0.771014	1.37225E-05	0.000256113	38.4639	protein_coding	25.1874	14.782	0.187982	0.245618	3.59157	MSK2;RSK-B;S6K-alpha-4	ribosomal protein S6 kinase A4	This gene encodes a member of the RSK (ribosomal S6 kinase) family of serine/threonine kinases. This kinase contains 2 non-identical kinase catalytic domains and phosphorylates various substrates, including CREB1 and ATF1. The encoded protein can also phosphorylate histone H3 to regulate certain inflammatory genes. Several transcript variants encoding different isoforms have been found for this g…
ENSG00000130935	NOL11	-0.493705	1.37416E-05	0.000256146	38.4544	protein_coding	159.917	113.726	1.17655	3.43665	3.59151
ENSG00000184281	TSSC4	-0.717823	1.37849E-05	0.000256586	38.4333	protein_coding	50.0808	30.0114	3.64317	4.65361	3.59077		tumor suppressing subtransferable candidate 4	This gene is one of several tumor-suppressing subtransferable fragments located in the imprinted gene domain of 11p15.5, an important tumor-suppressor gene region. Alterations in this region have been associated with the Beckwith-Wiedemann syndrome, Wilms tumor, rhabdomyosarcoma, adrenocortical carcinoma, and lung, ovarian, and breast cancer. This gene is located among several imprinted genes; ho…
ENSG00000174243	DDX23	-0.705188	0.0000138	0.000256586	38.4259	protein_coding	64.4118	39.0545	8.36645	4.47028	3.59077	PRPF28;SNRNP100;U5-100K;U5-100KD;prp28	DEAD-box helicase 23	This gene encodes a member of the DEAD box protein family. DEAD box proteins, characterized by the conserved motif Asp-Glu-Ala-Asp (DEAD), are putative RNA helicases. They are implicated in a number of cellular processes involving alteration of RNA secondary structure, such as translation initiation, nuclear and mitochondrial splicing, and ribosome and spliceosome assembly. Based on their distrib…
ENSG00000155189	AGPAT5	-0.544952	1.38209E-05	0.000256652	38.4156	protein_coding	86.5104	59.1591	2.98506	1.59965	3.59066	1AGPAT5;LPAATE;LPLAT5	1-acylglycerol-3-phosphate O-acyltransferase 5	This gene encodes a member of the 1-acylglycerol-3-phosphate O-acyltransferase family. This integral membrane protein converts lysophosphatidic acid to phosphatidic acid, the second step in de novo phospholipid biosynthesis. A pseudogene of this gene is present on the Y chromosome. [provided by RefSeq, Aug 2014].
ENSG00000184445	KNTC1	0.692506	1.38459E-05	0.000256792	38.4036	protein_coding	20.2916	32.7154	0.279884	1.00456	3.59042	ROD	kinetochore associated 1	This gene encodes a protein that is one of many involved in mechanisms to ensure proper chromosome segregation during cell division. Experimental evidence indicated that the encoded protein functioned in a similar manner to that of the Drosophila rough deal protein. [provided by RefSeq, Jul 2008].
ENSG00000132196	HSD17B7	1.17124	1.38878E-05	0.000257247	38.3836	protein_coding	5.56856	12.8872	0.255665	2.64325	3.58965	PRAP;SDR37C1	hydroxysteroid 17-beta dehydrogenase 7	HSD17B7 encodes an enzyme that functions both as a 17-beta-hydroxysteroid dehydrogenase (EC 1.1.1.62) in the biosynthesis of sex steroids and as a 3-ketosteroid reductase (EC 1.1.1.270) in the biosynthesis of cholesterol (Marijanovic et al., 2003 [PubMed 12829805]).[supplied by OMIM, May 2010].
ENSG00000124541	RRP36	-0.576713	1.39461E-05	0.000258003	38.355	protein_coding	69.6673	46.6204	3.28789	0.787688	3.58838	C6orf153;dJ20C7.4	ribosomal RNA processing 36	RRP36 functions at an early stage in the processing of 35S preribosomal RNA into the mature 18S species (Gerus et al., 2010 [PubMed 20038530]).[supplied by OMIM, Jul 2010].
ENSG00000148300	REXO4	-0.689913	1.40772E-05	0.000260102	38.2921	protein_coding	51.7767	31.6068	0.857216	4.93591	3.58486	REX4;XPMC2;XPMC2H	REX4 homolog, 3'-5' exonuclease	Enables DNA binding activity and nuclease activity. Involved in DNA catabolic process, endonucleolytic; DNA catabolic process, exonucleolytic; and DNA repair. Located in nuclear speck and nucleolus. [provided by Alliance of Genome Resources, Apr 2022]
ENSG00000234327	ZNF232-AS1	-0.662217	1.41523E-05	0.000260884	38.2563	lncRNA	49.2252	31.4342	0.852019	3.48638	3.58355		ZNF232 antisense RNA 1
ENSG00000189159	JPT1	-0.49369	1.41738E-05	0.000260884	38.2461	protein_coding	555.349	394.509	33.4882	8.32719	3.58355
ENSG00000196924	FLNA	-0.501739	1.41897E-05	0.000260884	38.2386	protein_coding	181.263	127.721	5.19392	7.19068	3.58355	ABP-280;ABPX;CSBS;CVD1;FGS2;FLN;FLN-A;FLN1;FMD;MNS;NHBP;OPD;OPD1;OPD2;XLVD;XMVD	filamin A	The protein encoded by this gene is an actin-binding protein that crosslinks actin filaments and links actin filaments to membrane glycoproteins. The encoded protein is involved in remodeling the cytoskeleton to effect changes in cell shape and migration. This protein interacts with integrins, transmembrane receptor complexes, and second messengers. Defects in this gene are a cause of several syn…
ENSG00000100968	NFATC4	2.11575	1.41902E-05	0.000260884	38.2673	protein_coding	0.831171	3.57606	0.0256442	0.545203	3.58355	NF-AT3;NF-ATC4;NFAT3	nuclear factor of activated T cells 4	This gene encodes a member of the nuclear factor of activated T cells (NFAT) protein family. The encoded protein is part of a DNA-binding transcription complex. This complex consists of at least two components: a preexisting cytosolic component that translocates to the nucleus upon T cell receptor stimulation and an inducible nuclear component. NFAT proteins are activated by the calmodulin-depend…
ENSG00000143368	SF3B4	-0.494897	1.42229E-05	0.00026116	38.2229	protein_coding	267.166	189.241	10.9698	9.87266	3.58309
ENSG00000247626	MARS2	-0.854352	1.42492E-05	0.000261317	38.2106	protein_coding	28.9	15.7071	3.41977	2.4728	3.58283	COXPD25;MetRS;mtMetRS	methionyl-tRNA synthetase 2, mitochondrial	This gene produces a mitochondrial methionyl-tRNA synthetase protein that is encoded by the nuclear genome and imported to the mitochondrion. This protein likely functions as a monomer and is predicted to localize to the mitochondrial matrix. Mutations in this gene are associated with the autosomal recessive neurodegenerative disease spastic ataxia-3 (SPAX3). [provided by RefSeq, Apr 2014].
ENSG00000124225	PMEPA1	-0.502708	1.43147E-05	0.000261882	38.1797	protein_coding	240.229	169.194	12.4355	9.15948	3.5819	STAG1;TMEPAI	prostate transmembrane protein, androgen induced 1	This gene encodes a transmembrane protein that contains a Smad interacting motif (SIM). Expression of this gene is induced by androgens and transforming growth factor beta, and the encoded protein suppresses the androgen receptor and transforming growth factor beta signaling pathways though interactions with Smad proteins. Overexpression of this gene may play a role in multiple types of cancer. A…
ENSG00000145649	GZMA	-1.04798	1.43154E-05	0.000261882	39.5661	protein_coding	38.8717	19.0456	10.7873	1.54814	3.5819	CTLA3;HFSP	granzyme A	Cytolytic T lymphocytes (CTL) and natural killer (NK) cells share the remarkable ability to recognize, bind, and lyse specific target cells. They are thought to protect their host by lysing cells bearing on their surface 'nonself' antigens, usually peptides or proteins resulting from infection by intracellular pathogens. The protein described here is a T cell- and natural killer cell-specific ser…
ENSG00000100796	PPP4R3A	-0.589789	0.000014422	0.000263505	38.1296	protein_coding	78.1443	51.756	6.76787	1.56441	3.57921	FLFL1;KIAA2010;MSTP033;PP4R3;PP4R3A;SMEK1;smk-1;smk1	protein phosphatase 4 regulatory subunit 3A	Predicted to act upstream of or within positive regulation of gluconeogenesis and protein dephosphorylation. Located in cytosol and nuclear speck. [provided by Alliance of Genome Resources, Apr 2022]
ENSG00000144230	GPR17	-1.89501	0.000014473	0.00026411	38.1339	protein_coding	4.86589	1.35473	0.475322	0.340173	3.57822		G protein-coupled receptor 17	Predicted to enable G protein-coupled receptor activity. Predicted to be involved in positive regulation of Rho protein signal transduction and positive regulation of cytosolic calcium ion concentration involved in phospholipase C-activating G protein-coupled signaling pathway. Predicted to act upstream of or within negative regulation of inflammatory response to antigenic stimulus. Predicted to …
ENSG00000183520	UTP11	-0.577162	1.45279E-05	0.000264574	38.0806	protein_coding	73.3436	49.1118	4.67561	0.926969	3.57745	CGI-94;CGI94;UTP11L	UTP11 small subunit processome component	Enables RNA binding activity. Involved in nervous system development and positive regulation of apoptotic process. Located in cytoplasm; extracellular space; and nucleolus. [provided by Alliance of Genome Resources, Apr 2022]
ENSG00000136193	SCRN1	1.10111	1.45379E-05	0.000264574	38.0762	protein_coding	7.38121	15.573	1.88078	1.43702	3.57745	SES1	secernin 1	This gene likely encodes a member of the secernin family of proteins. A similar protein in rat functions in regulation of exocytosis in mast cells. Alternatively spliced transcript variants have been described. [provided by RefSeq, Mar 2009].
ENSG00000185721	DRG1	-0.561037	1.45679E-05	0.000264574	38.0623	protein_coding	72.3952	48.9365	1.26484	1.52506	3.57745	NEDD3;TANALS	developmentally regulated GTP binding protein 1	Enables several functions, including GTPase activity; identical protein binding activity; and potassium ion binding activity. Involved in positive regulation of microtubule polymerization and regulation of mitotic spindle assembly. Located in cytosol and nuclear body. Part of polysome. [provided by Alliance of Genome Resources, Apr 2022]
ENSG00000162775	RBM15	-0.611398	1.45701E-05	0.000264574	38.0612	protein_coding	57.4483	37.5773	3.62324	0.0638238	3.57745	OTT;OTT1;SPEN	RNA binding motif protein 15	Members of the SPEN (Split-end) family of proteins, including RBM15, have repressor function in several signaling pathways and may bind to RNA through interaction with spliceosome components (Hiriart et al., 2005 [PubMed 16129689]).[supplied by OMIM, Feb 2009].
ENSG00000135776	ABCB10	0.49131	1.46815E-05	0.000266269	38.0103	protein_coding	103.961	146.102	2.47584	1.81181	3.57468
ENSG00000108651	UTP6	-0.581822	1.48588E-05	0.000268697	37.9301	protein_coding	68.9628	45.8282	2.34108	2.76942	3.57074	C17orf40;HCA66	UTP6 small subunit processome component	Predicted to enable snoRNA binding activity. Predicted to be involved in maturation of SSU-rRNA from tricistronic rRNA transcript (SSU-rRNA, 5.8S rRNA, LSU-rRNA). Located in chromosome and nucleolus. [provided by Alliance of Genome Resources, Apr 2022]
ENSG00000164889	SLC4A2	-0.5583	1.48619E-05	0.000268697	37.9287	protein_coding	75.8127	51.2816	0.282992	2.58551	3.57074	AE2;BND3L;EPB3L1;HKB3;NBND3;OPTB9	solute carrier family 4 member 2	This gene encodes a member of the anion exchanger family of membrane transport proteins. The encoded protein regulates intracellular pH, biliary bicarbonate secretion, and chloride uptake. Reduced expression of this gene may be associated with primary biliary cirrhosis (PBC) in human patients, while differential expression of this gene may be associated with malignant hepatocellular carcinoma, co…
ENSG00000159131	GART	-0.547531	0.00001487	0.000268697	37.9251	protein_coding	134.363	91.7902	13.0058	1.49792	3.57074	AIRS;GARS;GARTF;PAIS;PGFT;PRGS	phosphoribosylglycinamide formyltransferase, phosphoribosylglycinamide synthetase, phosphoribosylaminoimidazole synthetase	The protein encoded by this gene is a trifunctional polypeptide. It has phosphoribosylglycinamide formyltransferase, phosphoribosylglycinamide synthetase, phosphoribosylaminoimidazole synthetase activity which is required for de novo purine biosynthesis. This enzyme is highly conserved in vertebrates. Alternative splicing of this gene results in two transcript variants encoding different isoforms…
ENSG00000205268	PDE7A	0.586194	1.49154E-05	0.000269189	37.9047	protein_coding	42.5937	63.9557	2.74605	0.76889	3.56994	HCP1;PDE7	phosphodiesterase 7A	The protein encoded by this gene belongs to the cyclic nucleotide phosphodiesterase (PDE) family, and PDE7 subfamily. This PDE hydrolyzes the second messenger, cAMP, which is a regulator and mediator of a number of cellular responses to extracellular signals. Thus, by regulating the cellular concentration of cAMP, this protein plays a key role in many important physiological processes. Alternativ…
ENSG00000120738	EGR1	0.985469	1.49555E-05	0.000269583	37.8869	protein_coding	11.6514	23.7009	0.112574	5.68072	3.56931	AT225;G0S30;KROX-24;NGFI-A;TIS8;ZIF-268;ZIF268;ZNF225	early growth response 1	The protein encoded by this gene belongs to the EGR family of C2H2-type zinc-finger proteins. It is a nuclear protein and functions as a transcriptional regulator. The products of target genes it activates are required for differentitation and mitogenesis. Studies suggest this is a cancer suppressor gene. [provided by RefSeq, Dec 2014].
ENSG00000181722	ZBTB20	1.10587	1.51528E-05	0.000272806	37.8	protein_coding	5.33059	11.3384	0.482146	0.947629	3.56415	DPZF;HOF;ODA-8S;PRIMS;ZNF288	zinc finger and BTB domain containing 20	This gene, which was initially designated as dendritic cell-derived BTB/POZ zinc finger (DPZF), belongs to a family of transcription factors with an N-terminal BTB/POZ domain and a C-terminal DNA-bindng zinc finger domain. The BTB/POZ domain is a hydrophobic region of approximately 120 aa which mediates association with other BTB/POZ domain-containing proteins. This gene acts as a transcriptional…
ENSG00000087269	NOP14	-0.602878	1.54913E-05	0.00027856	37.6526	protein_coding	69.9507	45.6496	2.01163	4.77284	3.55508	C4orf9;NOL14;RES4-25;RES425;UTP2	NOP14 nucleolar protein	This gene encodes a protein that plays a role in pre-18s rRNA processing and small ribosomal subunit assembly. The encoded protein may be involved in the regulation of pancreatic cancer cell proliferation and migration. Alternative splicing results in multiple transcript variants. [provided by RefSeq, May 2014].
ENSG00000109046	WSB1	0.579757	1.55989E-05	0.000280094	37.6066	protein_coding	104.048	156.357	2.35265	21.8969	3.5527	SWIP1;WSB-1	WD repeat and SOCS box containing 1	This gene encodes a member of the WD-protein subfamily. This protein shares a high sequence identity to mouse and chick proteins. It contains several WD-repeats spanning most of the protein and an SOCS box in the C-terminus. Alternatively spliced transcript variants encoding distinct isoforms have been found for this gene. [provided by RefSeq, Jul 2008].
ENSG00000125630	POLR1B	-0.825406	1.56145E-05	0.000280094	37.6001	protein_coding	31.8215	17.6327	4.16508	2.37586	3.5527	A135;RPA135;RPA2;Rpo1-2;TCS4	RNA polymerase I subunit B	Eukaryotic RNA polymerase I (pol I) is responsible for the transcription of ribosomal RNA (rRNA) genes and production of rRNA, the primary component of ribosomes. Pol I is a multisubunit enzyme composed of 6 to 14 polypeptides, depending on the species. Most of the mass of the pol I complex derives from the 2 largest subunits, Rpa1 and Rpa2 in yeast. POLR1B is homologous to Rpa2 (Seither and Grum…
ENSG00000275464	ENSG00000275464	-0.699508	1.56923E-05	0.000281147	37.5671	artifact	33.5275	20.5705	1.69825	0.467413	3.55107		periodic tryptophan protein 2 homolog
ENSG00000101773	RBBP8	-0.631095	0.000015737	0.000281339	37.5482	protein_coding	77.1276	49.8887	9.68402	1.92247	3.55077	COM1;CTIP;JAWAD;JWDS;RIM;SAE2;SCKL2	RB binding protein 8, endonuclease	The protein encoded by this gene is a ubiquitously expressed nuclear protein. It is found among several proteins that bind directly to retinoblastoma protein, which regulates cell proliferation. This protein complexes with transcriptional co-repressor CTBP. It is also associated with BRCA1 and is thought to modulate the functions of BRCA1 in transcriptional regulation, DNA repair, and/or cell cyc…
ENSG00000107949	BCCIP	-0.526814	1.57411E-05	0.000281339	37.5465	protein_coding	144.287	100.609	2.83623	8.87287	3.55077	TOK-1;TOK1	BRCA2 and CDKN1A interacting protein	This gene product was isolated on the basis of its interaction with BRCA2 and p21 proteins. It is an evolutionarily conserved nuclear protein with multiple interacting domains. The N-terminal half shares moderate homology with regions of calmodulin and M-calpain, suggesting that it may also bind calcium. Functional studies indicate that this protein may be an important cofactor for BRCA2 in tumor…
ENSG00000145777	TSLP	1.53691	1.58096E-05	0.000282221	37.5192	protein_coding	2.82199	8.5891	0.212949	2.51751	3.54941		thymic stromal lymphopoietin	This gene encodes a hemopoietic cytokine proposed to signal through a heterodimeric receptor complex composed of the thymic stromal lymphopoietin receptor and the IL-7R alpha chain. It mainly impacts myeloid cells and induces the release of T cell-attracting chemokines from monocytes and enhances the maturation of CD11c(+) dendritic cells. The protein promotes T helper type 2 (TH2) cell responses…
ENSG00000100395	L3MBTL2	-0.861989	1.59773E-05	0.00028487	37.4481	protein_coding	20.7512	11.213	0.219952	1.47522	3.54535	H-l(3)mbt-l;L3MBT	L3MBTL histone methyl-lysine binding protein 2	Enables methylated histone binding activity. Predicted to be involved in negative regulation of transcription, DNA-templated. Predicted to act upstream of or within several processes, including ectoderm development; regulation of histone modification; and stem cell proliferation. Located in nucleus. [provided by Alliance of Genome Resources, Apr 2022]
ENSG00000096696	DSP	1.94743	1.60078E-05	0.00028507	37.452	protein_coding	1.0004	3.91297	0.0635457	0.10635	3.54505	DCWHKTA;DP	desmoplakin	This gene encodes a protein that anchors intermediate filaments to desmosomal plaques and forms an obligate component of functional desmosomes. Mutations in this gene are the cause of several cardiomyopathies and keratodermas, including skin fragility-woolly hair syndrome. Alternative splicing results in multiple transcript variants. [provided by RefSeq, Jan 2016].
ENSG00000105576	TNPO2	-0.560453	1.60634E-05	0.000285715	37.4124	protein_coding	128.269	86.698	13.2463	3.8847	3.54407	IDDHISD;IPO3;KPNB2B;TRN2	transportin 2	Predicted to enable nuclear import signal receptor activity and nuclear localization sequence binding activity. Predicted to be involved in protein import into nucleus. Predicted to act upstream of or within negative regulation of muscle cell differentiation. Predicted to be active in cytoplasm and nucleus. [provided by Alliance of Genome Resources, Apr 2022]
ENSG00000197358	BNIP3P1	1.92366	1.61789E-05	0.000287423	37.3712	transcribed_processed_pseudogene	1.44502	5.81172	0.0917882	2.00373	3.54148		BCL2 interacting protein 3 pseudogene 1
ENSG00000145241	CENPC	0.774831	1.63219E-05	0.000289616	37.3071	protein_coding	14.2304	24.2447	0.982359	0.728454	3.53818	CENP-C;CENPC1;MIF2;hcp-4	centromere protein C	Centromere protein C 1 is a centromere autoantigen and a component of the inner kinetochore plate. The protein is required for maintaining proper kinetochore size and a timely transition to anaphase. A putative pseudogene exists on chromosome 12. [provided by RefSeq, Jul 2008].
ENSG00000028277	POU2F2	-0.973961	1.64673E-05	0.000291845	37.2488	protein_coding	18.4831	9.14993	1.33604	1.94171	3.53485	OCT2;OTF2;Oct-2	POU class 2 homeobox 2	The protein encoded by this gene is a homeobox-containing transcription factor of the POU domain family. The encoded protein binds the octamer sequence 5'-ATTTGCAT-3', a common transcription factor binding site in immunoglobulin gene promoters. Several transcript variants encoding different isoforms have been found for this gene. [provided by RefSeq, Oct 2011].
ENSG00000291035	RRP7BP	-1.03095	1.65854E-05	0.000293586	37.2019	lncRNA	14.6624	6.98561	0.696277	1.32588	3.53227	RRP7B;dJ222E13.2	ribosomal RNA processing 7 homolog B, pseudogene	Predicted to be involved in rRNA processing and ribosomal small subunit assembly. Predicted to be part of CURI complex and UTP-C complex. [provided by Alliance of Genome Resources, Apr 2022]
ENSG00000129255	MPDU1	-0.606209	1.66116E-05	0.000293697	37.1911	protein_coding	51.119	33.5561	1.54101	0.078347	3.5321	CDGIF;HBEBP2BPA;Lec35;My008;PP3958;PQLC5;SL15;SLC66A5	mannose-P-dolichol utilization defect 1	This gene encodes an endoplasmic reticulum membrane protein that is required for utilization of the mannose donor mannose-P-dolichol in the synthesis of lipid-linked oligosaccharides and glycosylphosphatidylinositols. Mutations in this gene result in congenital disorder of glycosylation type If. Alternative splicing results in multiple transcript variants. [provided by RefSeq, Dec 2008].
ENSG00000143569	UBAP2L	-0.536938	1.66733E-05	0.000294436	37.1667	protein_coding	116.259	79.7953	7.07102	4.98014	3.53101	NEDLBF;NICE-4;NICE4	ubiquitin associated protein 2 like	Enables RNA binding activity. Involved in binding activity of sperm to zona pellucida and stress granule assembly. Acts upstream of or within hematopoietic stem cell homeostasis. Part of PcG protein complex. [provided by Alliance of Genome Resources, Apr 2022]
[truncated: 2,126 more rows]
